# Supplementary material for: Biomimetic fibrous semiconducting micromesh via tuning phase separation for high-performance stretchable optoelectronic synapses
Source: Nat Commun. 2025 Sep 26;16:8483. doi: 10.1038/s41467-025-63430-1 (PMC12475285; doi:10.1038/s41467-025-63430-1)
Supplement: Supplementary file 3 — Source Data [file 41467_2025_63430_MOESM3_ESM.xlsx]

## Sheet: Figure1b
X	Y
length (nm)	height (nm)
0	-1.04216
0.52046	-1.04216
1.04091	-0.31909
1.56137	-0.13375
2.08182	0.07179
2.60228	0.72803
3.12274	0.28184
3.64319	1.10574
4.16365	1.93417
4.6841	0.90789
5.20456	1.92852
5.72501	2.47932
6.24547	3.17187
6.76593	3.47102
7.28638	3.60403
7.80684	5.38033
8.32729	3.94258
8.84775	4.89559
9.3682	4.19001
9.88866	1.51707
10.4091	0.39603
10.9296	1.00493
11.45	-0.04457
11.9705	0.36927
12.4909	0.34879
13.0114	0.65942
13.5319	0.34706
14.0523	0.94636
14.5728	0.98389
15.0932	1.03504
15.6137	1.28863
16.1341	1.35784
16.6546	0.98969
17.175	1.27069
17.6955	-0.14321
18.2159	0.65283
18.7364	0.98196
19.2569	1.45268
19.7773	0.80084
20.2978	1.6517
20.8182	1.66112
21.3387	2.63094
21.8591	1.53801
22.3796	2.31385
22.9001	3.41386
23.4205	2.86952
23.941	2.80597
24.4614	2.97778
24.9819	2.86084
25.5023	2.6251
26.0228	3.86571
26.5432	3.27857
27.0637	3.73798
27.5842	3.75131
28.1046	4.1559
28.6251	4.39312
29.1455	4.4133
29.666	5.16734
30.1864	5.14409
30.7069	3.06628
31.2273	2.19617
31.7478	0.44805
32.2683	0.93335
32.7887	1.06993
33.3092	0.16066
33.8296	0.80409
34.3501	0.16356
34.8705	-0.77053
35.391	0.18141
35.9114	0.23398
36.4319	1.01578
36.9524	0.53436
37.4728	0.44705
37.9933	1.07508
38.5137	-0.01776
39.0342	0.53482
39.5546	1.4687
40.0751	1.13036
40.5956	1.53246
41.116	2.45308
41.6365	2.1991
42.1569	2.48303
42.6774	3.9906
43.1978	4.02679
43.7183	3.75964
44.2387	4.15783
44.7592	3.53012
45.2796	3.30292
45.8001	2.62893
46.3206	3.08905
46.841	2.23745
47.3615	1.73716
47.8819	0.65998
48.4024	0.9246
48.9228	0.13751
49.4433	1.01969
49.9637	1.0057
50.4842	1.22975
51.0047	0.0287
51.5251	1.26575
52.0456	1.10538
52.566	1.185
53.0865	3.0453
53.6069	2.19414
54.1274	2.72964
54.6478	3.52327
55.1683	3.36647
55.6888	3.98676
56.2092	3.82176
56.7297	4.93503
57.2501	5.42461
57.7706	5.38882
58.291	6.09276
58.8115	5.7409
59.3319	5.8433
59.8524	4.05309
60.3729	3.89138
60.8933	4.85649
61.4138	4.60901
61.9342	4.28099
62.4547	4.31141
62.9751	4.53305
63.4956	5.35187
64.0161	4.51815
64.5365	4.43645
65.057	5.04428
65.5774	4.41514
66.0979	5.69784
66.6183	4.74871
67.1388	5.75057
67.6592	5.61939
68.1797	5.94452
68.7002	5.99033
69.2206	7.27899
69.7411	8.28512
70.2615	7.39935
70.782	7.81427
71.3024	7.36096
71.8229	9.04444
72.3434	8.52671
72.8638	8.81056
73.3843	8.7745
73.9047	9.27974
74.4252	8.50902
74.9456	5.93681
75.4661	4.90911
75.9865	3.76421
76.507	4.13677
77.0275	3.97071
77.5479	3.97416
78.0684	3.71555
78.5888	3.89938
79.1093	4.24702
79.6297	4.35539
80.1502	3.58432
80.6706	4.37822
81.1911	4.42581
81.7116	4.49467
82.232	3.81543
82.7525	3.9124
83.2729	2.78174
83.7934	3.91423
84.3138	3.47339
84.8343	4.03424
85.3547	3.65141
85.8752	4.66715
86.3957	4.45517
86.9161	5.57556
87.4366	5.37034
87.957	5.79016

## Sheet: Figure1e
X	Y	Y_errorbar
Weight ratio of PBAT	Mean	Standard Deviation
%
	COS by OM (%)	Standard Deviation
0	45	5.7735
10	112.5	9.57427
20	122.5	9.57427
40	130	8.16497

## Sheet: Figure1f
X	Y		X	Y		X	Y		X	Y		X	Y		X	Y		X	Y
pore diameter	fiber diameter		pore diameter	fiber diameter		pore diameter	fiber diameter		pore diameter	fiber diameter		pore diameter	fiber diameter		pore diameter	fiber diameter		pore diameter	fiber diameter
nm	nm		nm	nm		nm	nm		nm	nm		nm	nm		nm	nm		nm	nm
	hydrogel			PU/AgNW			P3HT			DPP-g2T			N2200/SEBS			CP/SEBS			this work
1	2000		2000	50		2000	1		2000	1		3000	1		1	100		70	7
			7000	50		5000	1		5000	1		20000	1		1	300		2100	50

## Sheet: Figure2b
FMM film				LS film
semiconductor rich	insulator rich			semiconductor rich	insulator rich
adhesion (nN)	adhesion (nN)			adhesion (nN)	adhesion (nN)
0.98313	1.23615			0.92036	1.89131
0.99834	1.21685			0.91911	1.78839
0.97905	1.26919			0.98957	1.87035
0.99961	1.4101			0.93565	1.84355
0.99771	1.40538			0.93935	1.89971
0.99673	1.34419			1.02109	1.92752
1.02658	1.45184			0.90944	1.9371
1.02415	1.26445			1.01814	1.8383
0.9858	1.17763			0.93146	1.81745
1.03545	1.3198			1.06787	1.79658
1.09168	1.44841			0.99838	1.84793
1.13519	1.25538			0.87492	1.8279
1.08134	1.36098			0.96805	1.72222
1.05453	1.50475			0.97479	1.62549
1.1449	1.47848			1.02689	1.65845
1.04327	1.29469			0.94713	1.64975
1.1688	1.26471			0.95028	1.60393
1.12275	1.23348			0.9488	1.60204
1.07494	1.24961			0.90267	1.59624
1.04911	1.35591			0.89923	1.55685
1.10763	1.38604			1.03031	1.46206
1.07516	1.18991			0.97971	1.49506
1.12955	1.19365			1.00659	1.51137
1.03298	1.37112			0.97214	1.52864
1.06996	1.43654			1.00735	1.45666
1.07986	1.32549			0.96679	1.39548
1.05534	1.17044			0.87918	1.51459
1.16417	1.19155			0.95337	1.5597
1.19104	1.43702			0.97955	1.70623
1.15678	1.43702			0.96006	1.6525
1.14133	1.49592			0.87229	1.70813
1.1749	1.44574			0.91678	1.69552
1.20831	1.35055			1.02539	1.75118
1.12603	1.23112			0.99517	1.65168
1.10352	1.43237			0.90944	1.62119
1.11982	1.37796			0.95341	1.61882
1.04358	1.37796			0.85635	1.60672
1.1332	1.81336			0.84247	1.62653
1.19463	1.61004			0.93843	1.7821
1.14657	1.22288			0.79695	1.74315
1.10239	1.03884			0.8253	1.64676
1.06847	1.48403			0.95732	1.74115
1.19491	1.31862			0.93015	1.61284
1.20512	1.31043			0.90056	1.599
1.15175	1.30975			0.94646	1.90489
1.04384	1.32382			0.8615	1.8928
1.12874	1.30545			0.88395	1.99022
1.0846	1.27745			0.9472	1.98787
1.16596	1.3908			0.94956	2.03819
1.05134	1.4157			0.89926	1.75072
1.06001	1.34371			0.95362	1.75072
1.19963	1.29491			0.9284	1.90814
1.16266	1.25689			0.97646	1.7357
1.15883	1.40886			0.76642	1.89094
1.1426	1.51401			0.94032	1.8091
1.10407	1.44712			0.95344	1.82369
0.95173	1.19946			0.92113	1.91077
1.01224	1.36034			0.96069	1.6783
1.02931	1.38825			0.90021	1.73375
1.06209	1.47358			0.93461	1.9486
1.0367	1.32529			0.83385	1.81837
0.87653	1.23479			1.01031	1.85133
	1.18379			0.94544	1.86292
	1.01268			0.84029	1.71023
				0.91024	1.90402
				0.91176	2.05757
				0.86047	2.01811
				0.93907	1.91924
				0.89784	1.85065
				0.89031	1.80792
				0.91662	1.8768
				0.97655	1.80669
				0.93076	1.82424
				0.9186	1.56984
				0.87164	1.74131
				0.9452	1.67649
				0.95225	1.57851
				0.93365	1.57851
				0.98825	1.76469
				0.91552	1.77602
				1.00144	1.66782
				0.94036	1.84186
				0.95289	1.6999
				0.94282	2.09554
				0.89275	1.88971
				1.01908	1.73109
				0.82272	1.87065
					1.89643
					1.72199
					1.9403
					2.05525
					1.54246
					1.76512
					1.63357
					1.71693
					1.80352
					1.73272
					1.72923
					1.93177
					1.80243
					1.79897
					1.63386
					1.80063
					1.73573

## Sheet: Figure2c
FMM film											LS film
X	Y				X	Y					X	Y				X	Y
length (nm)	modulus (Mpa)				length (nm)	height (nm)					length (nm)	modulus (Mpa)	--	--		length (nm)	height (nm)
0	1121.01				0	1.96646					0	820.318	--	--		0	2.18758
5.47517	1063.53				5.35878	1.9007					4.87609	836.318	--	--		5.00812	2.30624
10.9503	1082.33				10.7176	1.53178					9.75217	792.408	--	--		10.0162	2.7656
16.4255	1146.13				16.0763	1.11636					14.6283	816.849	--	--		15.0244	3.60791
21.9007	1120.95				21.4351	0.50484					19.5043	822.461	--	--		20.0325	4.06411
27.3758	1092.66				26.7939	0.19274					24.3804	1065.86	--	--		25.0406	4.5012
32.851	1095.66				32.1527	-0.39401					29.2565	1013.79	--	--		30.0487	4.6637
38.3262	1069.68				37.5115	-0.56094					34.1326	811.511	--	--		35.0568	5.05644
43.8014	1056.57				42.8702	-1.36734					39.0087	852.074	--	--		40.065	5.10434
49.2765	1016.83				48.229	-2.22645					43.8848	941.53	--	--		45.0731	5.14235
54.7517	980.03				53.5878	-3.08842					48.7609	987.07	--	--		50.0812	5.00561
60.2269	924.79				58.9466	-3.76317					53.6369	842.676	--	--		55.0893	4.9926
65.702	869.889				64.3054	-4.39241					58.513	883.834	--	--		60.0975	4.66596
71.1772	832.625				69.6641	-4.97822					63.3891	840.137	--	--		65.1056	4.35531
76.6524	796.351				75.0229	-5.65901					68.2652	913.475	--	--		70.1137	3.87454
82.1275	758.751				80.3817	-5.94916					73.1413	925.804	--	--		75.1218	3.29574
87.6027	716.986				85.7405	-6.75113					78.0174	843.949	--	--		80.1299	3.30119
93.0779	685.198				91.0993	-7.57893					82.8935	801.975	--	--		85.1381	2.12918
98.553	663.388				96.458	-9.1347					87.7695	895.332	--	--		90.1462	0.76685
104.028	657.128				101.817	-10.417					92.6456	694.328	--	--		95.1543	-0.87475
109.503	673.619				107.176	-12.1713					97.5217	629.715	--	--		100.162	-2.57605
114.979	660.55				112.534	-13.5391					102.398	560.855	--	--		105.171	-2.84611
120.454	653.411				117.893	-14.8335					107.274	438.817	--	--		110.179	-4.08506
125.929	655.607				123.252	-15.5544					112.15	369.453	--	--		115.187	-4.9819
131.404	667.33				128.611	-15.7209					117.026	340.11	--	--		120.195	-5.75865
136.879	716.352				133.97	-15.7885					121.902	266.197	--	--		125.203	-7.00707
142.354	723.194				139.328	-16.0197					126.778	244.369	--	--		130.211	-7.36809
147.83	738.03				144.687	-16.9424					131.654	225.55	--	--		135.219	-7.98575
153.305	731.903				150.046	-17.5998					136.53	200.698	--	--		140.227	-9.05723
158.78	749.354				155.405	-17.8155					141.406	222.207	--	--		145.236	-10.0972
164.255	754.568				160.763	-18.2623					146.283	211.132	--	--		150.244	-11.0795
169.73	767.402				166.122	-18.9215					151.159	199.775	--	--		155.252	-11.0703
175.205	773.623				171.481	-19.4495					156.035	180.25	--	--		160.26	-11.0452
180.681	786.008				176.84	-19.3005					160.911	178.63	--	--		165.268	-10.8763
186.156	787.256				182.198	-19.6402					165.787	191.342	--	--		170.276	-11.0741
191.631	803.942				187.557	-20.0825					170.663	176.457	--	--		175.284	-10.9977
197.106	768.217				192.916	-20.4911					175.539	163.085	--	--		180.292	-10.8055
202.581	783.115				198.275	-21.2015					180.415	146.627	--	--		185.3	-10.5509
208.056	787.021				203.634	-22.0706					185.291	130.24	--	--		190.309	-10.4826
213.532	800.675				208.992	-22.8564					190.167	118.926	--	--		195.317	-10.4038
219.007	804.54				214.351	-23.1743					195.043	132.338	--	--		200.325	-10.4527
224.482	803.93				219.71	-23.2936					199.919	104.737	--	--		205.333	-10.277
229.957	781.594				225.069	-23.077					204.796	87.8323	--	--		210.341	-9.99999
235.432	786.621				230.428	-22.547					209.672	105.204	--	--		215.349	-10.1951
240.907	769.709				235.786	-22.1823					214.548	83.6673	--	--		220.357	-10.3754
246.383	762.561				241.145	-21.8994					219.424	85.0826	--	--		225.365	-10.2905
251.858	718.702				246.504	-21.9728					224.3	80.0205	--	--		230.374	-9.34469
257.333	681.635				251.863	-21.6077					229.176	102.228	--	--		235.382	-8.12473
262.808	661.401				257.221	-21.4493					234.052	131.102	--	--		240.39	-7.07417
268.283	647.809				262.58	-21.4547					238.928	138.035	--	--		245.398	-5.89999
273.759	614.398				267.939	-21.4165					243.804	144.976	--	--		250.406	-4.33963
279.234	579.849				273.298	-20.7797					248.68	149.052				255.414	-3.34657
284.709	575.448				278.657	-19.6223					253.556	95.7487				260.422	-2.00321
290.184	580.748				284.015	-18.53					258.433	115.764				265.43	-0.70453
295.659	576.114				289.374	-17.4905					263.309	146.351				270.438	0.1979
301.134	610.181				294.733	-16.2094					268.185	179.495				275.447	1.30363
306.61	622.101				300.092	-14.3266					273.061	219.994				280.455	1.49957
312.085	657.255				305.45	-11.9474					277.937	337.799				285.463	2.43608
317.56	675.023				310.809	-9.62483					282.813	505.006				290.471	2.92273
323.035	698.119				316.168	-7.72361					287.689	656.263				295.479	3.27449
328.51	703.87				321.527	-5.8949					292.565	714.173				300.487	3.48136
333.985	734.615				326.886	-3.66415					297.441	720.883				305.495	3.59553
339.461	772.456				332.244	-2.12785					302.317	560.995				310.503	3.81951
344.936	792.852				337.603	-1.0076					307.193	612.305				315.512	4.11344
350.411	806.796				342.962	0.43747					312.07	593.089				320.52	4.33276
355.886	839.161				348.321	1.50647					316.946	633.118				325.528	4.36112
361.361	847.29				353.68	1.98103					321.822	727.584				330.536	4.5313
366.836	878.528				359.038	3.1906					326.698	716.089				335.544	4.74015
372.312	899.663				364.397	4.66229					331.574	549.982				340.552	4.63036
377.787	963.063				369.756	5.73161					336.45	713.278				345.56	4.46252
383.262	1003				375.115	6.76366					341.326	664.817				350.568	4.13359
388.737	1031.69				380.473	7.22971					346.202	741.792				355.577	4.3809
394.212	1036.14				385.832	7.92693					351.078	580.422				360.585	3.51045
399.687	1042.17				391.191	8.29781					355.954	750.365				365.593	2.92206
405.163	1083.77				396.55	8.4701					360.83	682.666				370.601	2.34228
410.638	1173.47				401.909	8.57508					365.706	654.714				375.609	2.39693
416.113	1235.89				407.267	8.55694					370.582	768.982				380.617	2.89551
421.588	1276.28				412.626	8.12169					375.459	576.92				385.625	3.45123
427.063	1266.01				417.985	8.14185					380.335	600.187				390.633	3.56858
432.538	1250.61				423.344	8.45299					385.211	732.226				395.642	3.8448
438.014	1214.21				428.702	8.17937					390.087	633.991				400.65	4.08268
443.489	1245.81				434.061	8.09474					394.963	659.673				405.658	4.14432
448.964	1238.33				439.42	8.24408					399.839	618.126				410.666	3.80891
454.439	1271.03				444.779	8.41082					404.715	583.991				415.674	2.83103
459.914	1300.96				450.137	8.52073					409.591	556.921				420.682	1.84587
465.389	1250.44				455.496	8.73051					414.467	634.825				425.69	1.30331
470.865	1144.17				460.855	8.72155					419.343	609.99				430.698	1.25817
476.34	1088.33				466.214	8.37926					424.219	645.183
481.815	1053.85				471.573	7.90166
487.29	1053.66				476.931	7.57391
492.765	1053.62				482.29	6.85815
498.24	1042.4				487.649	6.46425
503.716	977.8				493.008	6.00302
509.191	973.356				498.366	5.8193
514.666	975.365				503.725	5.60895
520.141	961.722				509.084	5.01701
525.616	974.603				514.443	4.62861
531.091	989.092				519.802	3.99676
536.567	978.876				525.16	3.82623
542.042	977.545				530.519	3.3604
547.517	985.633				535.878	3.2417
558.467	1014.32				541.237	3.14514
563.942	1012.25				546.596	2.82912
569.418	1073.17				551.954	2.60479
574.893	1098.02				557.313	2.49278
580.368	1075.35				562.672	2.39045
585.843	1107.37				568.031	1.92038
591.318	1133.17				573.389	1.37213
596.793	1135.81				578.748	0.69785
602.269	1077.46				584.107	0.31164
					589.466	-0.26909
					594.825	-1.1583

## Sheet: Figure3b
X	Y	Y_error
ratio of PBAT (w/w)	pore diameter	Standard Deviation
%	nm
10	175.187	24.3879
20	404.447	33.5325
40	2166.67	205.02

## Sheet: Figure3c
	X	Y	Y_error	Y	Y_error
	process methods	pore diameter	Standard Deviation	pore diameter	Standard Deviation
		nm		nm
ratio of PBAT (w/w)		0.2		0.4
	1.5 k rpm	404.447	33.5325	2166.67	205.02
	3.5k rpm	305.333	35.5293	700	125.296
	drop casting	77.75	6.90561	260.667	117.24

## Sheet: Figure3e
X	Y
pore diameters(nm)	Orientation parameter f
2166	0.10804
700	0.12892
404	0.15843
305	0.21432
260	0.23181
77	0.23606

## Sheet: Figure3g
P1										P2
X	Y	Y_error	Y	Y_error	Y	Y_error				X	Y	Y_error	Y	Y_error	Y	Y_error
time (s)	Mean of stress(Mpa)	Standard Deviation	Mean of stress(Mpa)	Standard Deviation	Mean of stress(Mpa)	Standard Deviation				time (s)	Mean of stress(Mpa)	Standard Deviation	Mean of stress(Mpa)	Standard Deviation	Mean of stress(Mpa)	Standard Deviation
--	P1_edge		P1_island		P1_bridge					--	P2_bridge		P2_edge		P2_island
0	0	0	0	0	0	0				0	0	0	0	0	0	0
0.01	0.00208477	0.00193433	0.0607021	0.00527667	0.0967422	0.00109579				0.001	0.0119686	0.00104053	0.00147691	0.00104053	0.00998664	0.00104053
0.02	0.00415088	0.00379846	0.121378	0.0105445	0.193482	0.00218467				0.002	0.023937	0.00208088	0.00295383	0.00208088	0.019973	0.00208088
0.035	0.00721682	0.00647348	0.212343	0.0184286	0.338587	0.00380665				0.0035	0.0418895	0.00364108	0.00516926	0.00364108	0.034952	0.00364108
0.0575	0.011744	0.0102324	0.348681	0.0302182	0.556243	0.00620265				0.00575	0.0688176	0.0059808	0.00849249	0.0059808	0.0574194	0.0059808
0.09125	0.0183842	0.0153672	0.552945	0.0478219	0.882706	0.00973569				0.009125	0.109209	0.00948881	0.0134776	0.00948881	0.0911179	0.00948881
0.141875	0.0280355	0.022125	0.858804	0.0740544	1.37235	0.0149078				0.0141875	0.169793	0.0147478	0.0209556	0.0147478	0.14166	0.0147478
0.217812	0.0418994	0.0306441	1.31641	0.113037	2.10668	0.0224175				0.0217813	0.260663	0.0226286	0.0321737	0.0226286	0.21746	0.0226286
0.317813	0.0592089	0.039929	1.91689	0.163755	3.0734	0.031923				0.0317812	0.380317	0.0329936	0.0469481	0.0329936	0.317255	0.0329936
0.417812	0.0756299	0.0479924	2.51502	0.213838	4.03973	0.0410398				0.0417813	0.49996	0.0433431	0.0617242	0.0433431	0.417025	0.0433431
0.517812	0.0912794	0.0552324	3.11084	0.263309	5.00564	0.0497901				0.0517812	0.61959	0.0536784	0.0765019	0.0536784	0.516766	0.0536784
0.617813	0.106266	0.0620192	3.70438	0.3122	5.97111	0.0581978				0.0617812	0.739209	0.0639986	0.091281	0.0639986	0.616481	0.0639986
0.717812	0.120675	0.0685472	4.29565	0.360547	6.93612	0.0662847				0.0717812	0.858816	0.0743041	0.106062	0.0743041	0.71617	0.0743041
0.817813	0.134575	0.0749422	4.88468	0.408371	7.90065	0.074056				0.0817813	0.978411	0.0845951	0.120844	0.0845951	0.815832	0.0845951
0.917813	0.148023	0.0812729	5.47149	0.455694	8.8647	0.0815197				0.0917813	1.09799	0.0948715	0.135628	0.0948715	0.915468	0.0948715
1.01781	0.161062	0.087587	6.05611	0.50254	9.82824	0.0886903				0.101781	1.21756	0.105134	0.150412	0.105134	1.01507	0.105134
1.11781	0.17373	0.0939215	6.63855	0.548916	10.7913	0.0955759				0.111781	1.33712	0.115379	0.165199	0.115379	1.11465	0.115379
1.21781	0.186056	0.100315	7.21882	0.594842	11.7538	0.102145				0.121781	1.45667	0.125613	0.179987	0.125613	1.21421	0.125613
1.31781	0.198065	0.106811	7.79694	0.640334	12.7158	0.108472				0.131781	1.5762	0.135833	0.194776	0.135833	1.31374	0.135833
1.41781	0.209777	0.113457	8.37292	0.685402	13.6773	0.114435				0.141781	1.69573	0.146039	0.209567	0.146039	1.41324	0.146039
1.51781	0.221209	0.120314	8.94678	0.730056	14.6383	0.120194				0.151781	1.81524	0.156228	0.224358	0.156228	1.51272	0.156228
1.61781	0.232373	0.127445	9.51853	0.774316	15.5987	0.125651				0.161781	1.93474	0.166402	0.239151	0.166402	1.61216	0.166402
1.71781	0.240704	0.137468	10.0879	0.817408	16.5579	0.130839				0.171781	2.05423	0.176566	0.253946	0.176566	1.71159	0.176566
1.81781	0.249369	0.15056	10.6554	0.859796	17.5164	0.13572				0.181781	2.1737	0.186715	0.268741	0.186715	1.81098	0.186715
1.91781	0.258832	0.166459	11.2142	0.902484	18.4739	0.140424				0.191781	2.29317	0.19685	0.283538	0.19685	1.91035	0.19685
2.01781	0.267853	0.187444	11.7368	0.939136	19.4147	0.148785				0.201781	2.41262	0.206972	0.298336	0.206972	2.00969	0.206972
2.11781	0.281275	0.210583	12.2488	0.970785	20.3439	0.168767				0.211781	2.53206	0.217082	0.313135	0.217082	2.10901	0.217082
2.21781	0.300162	0.224764	12.7328	0.99789	21.052	0.132256				0.221781	2.65148	0.227174	0.327935	0.227174	2.2083	0.227174
2.31781	0.326835	0.248852	12.9622	1.00902	21.4046	0.135223				0.231781	2.7709	0.237255	0.342736	0.237255	2.30756	0.237255
2.41781	0.361877	0.271409	13.1363	1.02356	21.7358	0.137111				0.241781	2.8903	0.24732	0.357538	0.24732	2.40679	0.24732
2.51781	0.418723	0.307288	13.3111	1.0338	22.0667	0.140174				0.251781	3.00969	0.257376	0.372341	0.257376	2.506	0.257376
2.61781	0.484539	0.33887	13.4791	1.04403	22.382	0.144167				0.261781	3.12907	0.267416	0.387145	0.267416	2.60518	0.267416
2.71781	0.550707	0.367602	13.6298	1.05334	22.6805	0.150231				0.271781	3.24844	0.277441	0.401951	0.277441	2.70434	0.277441
2.81781	0.605062	0.401544	13.7752	1.06103	22.9753	0.155994				0.281781	3.3678	0.287456	0.416756	0.287456	2.80347	0.287456
2.91781	0.653084	0.428172	13.9213	1.06899	23.2725	0.161363				0.291781	3.48714	0.297457	0.431564	0.297457	2.90257	0.297457
3.01781	0.692195	0.445415	14.0767	1.08919	23.6061	0.166391				0.301781	3.60647	0.307447	0.446371	0.307447	3.00165	0.307447
3.11781	0.709059	0.451036	14.2424	1.11409	23.9612	0.163781				0.311781	3.72579	0.317424	0.46118	0.317424	3.1007	0.317424
3.21781	0.719668	0.455243	14.4095	1.1363	24.3188	0.161997				0.321781	3.8451	0.327388	0.47599	0.327388	3.19972	0.327388
3.31781	0.731092	0.460241	14.577	1.15843	24.6769	0.161315				0.331781	3.96439	0.337337	0.490801	0.337337	3.29871	0.337337
3.41781	0.742607	0.464801	14.7399	1.18108	25.0202	0.163119				0.341781	4.08368	0.347272	0.505611	0.347272	3.39768	0.347272
3.51781	0.758854	0.473741	14.887	1.20096	25.3429	0.165274				0.351781	4.20295	0.357198	0.520423	0.357198	3.49663	0.357198
3.61781	0.777463	0.480334	15.0245	1.22037	25.6555	0.161832				0.361781	4.32221	0.36711	0.535236	0.36711	3.59554	0.36711
3.71781	0.797018	0.485557	15.1568	1.23961	25.9647	0.155784				0.371781	4.44146	0.377009	0.550049	0.377009	3.69444	0.377009
3.81781	0.821439	0.496005	15.2887	1.25863	26.2845	0.144372				0.381781	4.56069	0.386898	0.564863	0.386898	3.7933	0.386898
3.91781	0.846006	0.505578	15.4311	1.27958	26.6221	0.134527				0.391781	4.67992	0.396773	0.579678	0.396773	3.89214	0.396773
4.01781	0.869969	0.516717	15.5831	1.29891	26.9685	0.127121				0.401781	4.79913	0.406634	0.594493	0.406634	3.99095	0.406634
4.11781	0.894844	0.530227	15.7379	1.31682	27.3157	0.120421				0.411781	4.91833	0.416487	0.609309	0.416487	4.08973	0.416487
4.21781	0.926099	0.54787	15.8918	1.33489	27.6287	0.134025				0.421781	5.03751	0.426324	0.624125	0.426324	4.1885	0.426324
4.31781	0.965647	0.571309	16.0228	1.35378	27.8895	0.144911				0.431781	5.15669	0.436154	0.638943	0.436154	4.28723	0.436154
4.41781	1.01114	0.601508	16.1079	1.36786	28.1113	0.156175				0.441781	5.27585	0.445965	0.65376	0.445965	4.38593	0.445965
4.51781	1.05987	0.630586	16.1797	1.37772	28.3172	0.155768				0.451781	5.395	0.455773	0.668578	0.455773	4.48461	0.455773
4.61781	1.11354	0.66327	16.2489	1.3895	28.5186	0.158586				0.461781	5.51414	0.465562	0.683396	0.465562	4.58327	0.465562
4.71781	1.16438	0.69589	16.3174	1.40143	28.7186	0.160542				0.471781	5.63327	0.475343	0.698215	0.475343	4.68189	0.475343
4.74281	1.17492	0.702265	16.3348	1.4049	28.7694	0.162338				0.481781	5.75239	0.485109	0.713034	0.485109	4.78049	0.485109
4.78031	1.19087	0.712159	16.3606	1.40995	28.8464	0.164092				0.491781	5.87149	0.494868	0.727854	0.494868	4.87907	0.494868
4.83656	1.21483	0.72803	16.3995	1.41737	28.9691	0.161434				0.501781	5.99058	0.504613	0.742674	0.504613	4.97761	0.504613
4.92094	1.25274	0.754411	16.4588	1.428	29.1601	0.156127				0.511781	6.10966	0.514345	0.757494	0.514345	5.07614	0.514345
5.02094	1.29328	0.780642	16.5377	1.43628	29.3984	0.149137				0.521781	6.22873	0.524071	0.772315	0.524071	5.17463	0.524071
5.02719	1.29556	0.781715	16.543	1.43658	29.4135	0.148801				0.531781	6.34778	0.53378	0.787135	0.53378	5.2731	0.53378
5.03344	1.29773	0.782677	16.5485	1.43686	29.4284	0.14854				0.541781	6.46682	0.543483	0.801957	0.543483	5.37154	0.543483
5.03969	1.30001	0.783689	16.5542	1.43715	29.4434	0.14834				0.551781	6.58585	0.553171	0.816778	0.553171	5.46996	0.553171
5.04906	1.30434	0.786295	16.5626	1.43674	29.4663	0.147752				0.561781	6.70487	0.562848	0.831599	0.562848	5.56835	0.562848
5.05258	1.30626	0.787803	16.5658	1.43644	29.4749	0.147438				0.571781	6.82388	0.572516	0.846421	0.572516	5.66672	0.572516
5.05609	1.30792	0.789025	16.5691	1.43643	29.4836	0.147089				0.581781	6.94287	0.582169	0.861243	0.582169	5.76505	0.582169
5.05961	1.30947	0.790075	16.5725	1.43653	29.4924	0.146776				0.591781	7.06186	0.591814	0.876065	0.591814	5.86336	0.591814
5.06488	1.31169	0.791509	16.5775	1.43683	29.5057	0.146132				0.601781	7.18082	0.601447	0.890887	0.601447	5.96165	0.601447
5.07279	1.31489	0.793536	16.5851	1.43738	29.5257	0.145324				0.611781	7.29978	0.611075	0.905709	0.611075	6.05991	0.611075
5.08466	1.31939	0.79634	16.5967	1.43838	29.5558	0.144516				0.621781	7.41873	0.620688	0.920531	0.620688	6.15814	0.620688
5.10246	1.32589	0.800333	16.6145	1.44049	29.6025	0.145164				0.631781	7.53766	0.630289	0.935353	0.630289	6.25635	0.630289
5.12915	1.33561	0.806632	16.6419	1.44371	29.6724	0.146281				0.641781	7.65658	0.639884	0.950173	0.639884	6.35453	0.639884
5.1692	1.35013	0.81606	16.6831	1.44835	29.7772	0.148017				0.651781	7.7755	0.649465	0.964998	0.649465	6.45268	0.649465
5.18422	1.35539	0.819513	16.6988	1.45006	29.8169	0.148346				0.661781	7.8944	0.659035	0.979818	0.659035	6.55081	0.659035
5.20674	1.36326	0.824449	16.7226	1.45256	29.8728	0.151568				0.671781	8.01328	0.668596	0.994641	0.668596	6.64892	0.668596
5.24053	1.3747	0.832314	16.7591	1.45636	29.947	0.159739				0.681781	8.13215	0.67815	1.00947	0.67815	6.74699	0.67815
5.29121	1.38922	0.843984	16.8148	1.46305	30.0576	0.173865				0.691781	8.25102	0.687692	1.02428	0.687692	6.84504	0.687692
5.31022	1.39376	0.847628	16.8361	1.46593	30.0973	0.181521				0.701781	8.36986	0.697219	1.03911	0.697219	6.94307	0.697219
5.33873	1.39989	0.852955	16.8679	1.4704	30.1563	0.191103				0.711781	8.4887	0.706742	1.05393	0.706742	7.04106	0.706742
5.38149	1.40877	0.861114	16.911	1.48083	30.2407	0.200561				0.721781	8.60753	0.716252	1.06875	0.716252	7.13903	0.716252
5.44563	1.42322	0.873644	16.9656	1.50085	30.3587	0.221879				0.731781	8.72634	0.725755	1.08357	0.725755	7.23698	0.725755
5.46969	1.42976	0.880013	16.9828	1.50632	30.4	0.225882				0.741781	8.84514	0.735243	1.09839	0.735243	7.33491	0.735243
5.50577	1.44029	0.889846	17.0066	1.51502	30.4618	0.230506				0.751781	8.96393	0.744728	1.11321	0.744728	7.4328	0.744728
5.54185	1.45198	0.899545	17.0284	1.52209	30.5265	0.238922				0.761781	9.08271	0.754201	1.12803	0.754201	7.53066	0.754201
5.57793	1.46384	0.909599	17.0482	1.52742	30.5889	0.244869				0.771781	9.20147	0.763659	1.14285	0.763659	7.62851	0.763659
5.61401	1.47602	0.919473	17.066	1.53168	30.6457	0.24984				0.781781	9.32022	0.773118	1.15767	0.773118	7.72632	0.773118
5.66813	1.49393	0.934026	17.0921	1.53769	30.7294	0.258885				0.791781	9.43896	0.782559	1.17249	0.782559	7.82412	0.782559
5.72226	1.50944	0.947593	17.1178	1.54376	30.8181	0.262834				0.801781	9.5577	0.791998	1.18731	0.791998	7.92188	0.791998
5.77638	1.52202	0.958546	17.1432	1.54997	30.9082	0.265972				0.811781	9.67642	0.801427	1.20213	0.801427	8.01962	0.801427
5.85756	1.54155	0.973286	17.1806	1.55946	31.048	0.272966				0.821781	9.79511	0.810835	1.21694	0.810835	8.11733	0.810835
5.95756	1.56319	0.987887	17.2322	1.56179	31.2414	0.277502				0.831781	9.9138	0.820239	1.23176	0.820239	8.21502	0.820239
6.05756	1.58266	1.00074	17.2924	1.56797	31.4473	0.280724				0.841781	10.0325	0.82963	1.24658	0.82963	8.31267	0.82963
6.15756	1.59058	1.00028	17.3781	1.58532	31.6573	0.299852				0.851781	10.1511	0.839008	1.26139	0.839008	8.41031	0.839008
6.18256	1.59139	0.998551	17.3997	1.59266	31.708	0.307583				0.861781	10.2698	0.848396	1.27621	0.848396	8.50792	0.848396
6.22006	1.59154	0.99584	17.4328	1.60352	31.7823	0.322527				0.871781	10.3885	0.857791	1.29103	0.857791	8.6055	0.857791
6.23412	1.59119	0.994921	17.4454	1.60758	31.8113	0.328562				0.881781	10.5071	0.867148	1.30584	0.867148	8.70306	0.867148
6.25522	1.59052	0.993974	17.4653	1.61343	31.8549	0.335832				0.891781	10.6257	0.876486	1.32065	0.876486	8.80059	0.876486
6.28686	1.59038	0.994892	17.4979	1.62143	31.922	0.342418				0.901781	10.7443	0.885826	1.33547	0.885826	8.89808	0.885826
6.29872	1.59013	0.995627	17.5112	1.6255	31.9494	0.341593				0.911781	10.8629	0.895187	1.35028	0.895187	8.99559	0.895187
6.30317	1.59006	0.996077	17.5167	1.62742	31.9605	0.340175				0.921781	10.9815	0.904495	1.36509	0.904495	9.09302	0.904495
6.30484	1.59004	0.996311	17.519	1.62832	31.9649	0.339242				0.931781	11.1	0.913805	1.3799	0.913805	9.19047	0.913805
6.30734	1.59003	0.996776	17.5226	1.62983	31.9718	0.337498				0.941781	11.2186	0.923132	1.39471	0.923132	9.28787	0.923132
6.30828	1.59003	0.996974	17.524	1.63045	31.9746	0.336645				0.951781	11.3372	0.93244	1.40952	0.93244	9.38522	0.93244
6.30837	1.59016	0.99818	17.5271	1.63269	31.9771	0.332307				0.961781	11.4557	0.941736	1.42433	0.941736	9.48259	0.941736
6.3085	1.59018	0.998381	17.5282	1.63314	31.9779	0.331325				0.971781	11.5742	0.950998	1.43914	0.950998	9.57992	0.950998
6.3087	1.59001	0.998097	17.5279	1.63278	31.9785	0.331905				0.981781	11.6927	0.960302	1.45394	0.960302	9.67723	0.960302
6.309	1.59005	0.998054	17.528	1.63271	31.9793	0.331794				0.991781	11.8112	0.969539	1.46875	0.969539	9.77449	0.969539
6.30944	1.5901	0.997833	17.5279	1.63253	31.9797	0.333403				1.00178	11.9297	0.978832	1.48356	0.978832	9.87174	0.978832
6.30961	1.59004	0.997662	17.5275	1.63244	31.9801	0.334084				1.01178	12.0482	0.988058	1.49836	0.988058	9.96897	0.988058
6.30986	1.59012	0.997454	17.5272	1.63176	31.9802	0.33463				1.02178	12.1666	0.99734	1.51316	0.99734	10.0662	0.99734
6.31024	1.59021	0.997775	17.5279	1.63225	31.981	0.333975				1.03178	12.2851	1.00655	1.52796	1.00655	10.1633	1.00655
6.31033	1.59009	0.997531	17.5279	1.63208	31.9812	0.334643				1.04178	12.4035	1.01578	1.54277	1.01578	10.2605	1.01578
6.31035	1.59009	0.997507	17.5279	1.63202	31.9813	0.334838				1.05178	12.522	1.025	1.55756	1.025	10.3576	1.025
6.31036	1.5901	0.997493	17.5277	1.63199	31.9813	0.33495				1.06178	12.6404	1.03426	1.57237	1.03426	10.4547	1.03426
6.31038	1.59006	0.997243	17.5271	1.63153	31.9803	0.336035				1.07178	12.7587	1.04344	1.58716	1.04344	10.5518	1.04344
6.31038	1.59006	0.99724	17.5271	1.63153	31.9803	0.336035				1.08178	12.8772	1.05264	1.60196	1.05264	10.6488	1.05264
6.31038	1.59006	0.99724	17.5271	1.63153	31.9803	0.336077				1.09178	12.9955	1.06183	1.61676	1.06183	10.7458	1.06183
6.31038	1.59006	0.997233	17.5271	1.63153	31.9803	0.336132				1.10178	13.1139	1.07102	1.63155	1.07102	10.8428	1.07102
6.31038	1.59006	0.997233	17.5271	1.63153	31.9803	0.336132				1.11178	13.2322	1.08018	1.64634	1.08018	10.9398	1.08018
										1.12178	13.3506	1.08937	1.66114	1.08937	11.0367	1.08937
										1.13178	13.4689	1.09852	1.67593	1.09852	11.1336	1.09852
										1.14178	13.5872	1.10764	1.69072	1.10764	11.2305	1.10764
										1.15178	13.7055	1.1168	1.7055	1.1168	11.3274	1.1168
										1.16178	13.8238	1.12595	1.72029	1.12595	11.4242	1.12595
										1.17178	13.9421	1.1351	1.73508	1.1351	11.521	1.1351
										1.18178	14.0603	1.14419	1.74986	1.14419	11.6178	1.14419
										1.19178	14.1785	1.1533	1.76463	1.1533	11.7146	1.1533
										1.20178	14.2967	1.16239	1.77939	1.16239	11.8112	1.16239
										1.21178	14.4148	1.17146	1.79416	1.17146	11.9078	1.17146
										1.22178	14.5329	1.18053	1.80892	1.18053	12.0044	1.18053
										1.23178	14.651	1.1896	1.82369	1.1896	12.101	1.1896
										1.24178	14.7691	1.1986	1.83844	1.1986	12.1975	1.1986
										1.25178	14.8872	1.20766	1.8532	1.20766	12.2941	1.20766
										1.26178	15.0053	1.21672	1.86796	1.21672	12.3906	1.21672
										1.27178	15.1233	1.22575	1.88274	1.22575	12.487	1.22575
										1.28178	15.2414	1.23477	1.89753	1.23477	12.5834	1.23477
										1.29178	15.3593	1.24379	1.91231	1.24379	12.6798	1.24379
										1.30178	15.4773	1.2528	1.92709	1.2528	12.7761	1.2528
										1.31178	15.5953	1.26186	1.94187	1.26186	12.8724	1.26186
										1.32178	15.7132	1.27086	1.95665	1.27086	12.9687	1.27086
										1.33178	15.8312	1.27982	1.97142	1.27982	13.065	1.27982
										1.34178	15.9491	1.28879	1.98619	1.28879	13.1613	1.28879
										1.35178	16.067	1.29781	2.00096	1.29781	13.2575	1.29781
										1.36178	16.1851	1.30694	2.01541	1.30694	13.3538	1.30694
										1.37178	16.3034	1.31625	2.02924	1.31625	13.4502	1.31625
										1.38178	16.4216	1.32547	2.04307	1.32547	13.5466	1.32547
										1.39178	16.5399	1.33477	2.05692	1.33477	13.6429	1.33477
										1.40178	16.6581	1.34405	2.07075	1.34405	13.7392	1.34405
										1.41178	16.7763	1.35331	2.08459	1.35331	13.8355	1.35331
										1.42178	16.8943	1.36248	2.09846	1.36248	13.9317	1.36248
										1.43178	17.0122	1.37155	2.11232	1.37155	14.0278	1.37155
										1.44178	17.13	1.38067	2.12615	1.38067	14.1238	1.38067
										1.45178	17.2477	1.38984	2.1399	1.38984	14.2198	1.38984
										1.46178	17.3656	1.39909	2.15363	1.39909	14.3159	1.39909
										1.47178	17.4834	1.40831	2.16737	1.40831	14.412	1.40831
										1.48178	17.601	1.41753	2.18114	1.41753	14.5081	1.41753
										1.49178	17.7188	1.42676	2.19492	1.42676	14.6039	1.42676
										1.50178	17.8369	1.43562	2.20872	1.43562	14.6995	1.43562
										1.51178	17.9564	1.4412	2.22251	1.4412	14.7952	1.4412
										1.52178	18.0758	1.44668	2.2364	1.44668	14.891	1.44668
										1.53178	18.1951	1.4521	2.24999	1.4521	14.9868	1.4521
										1.54178	18.3136	1.45705	2.26294	1.45705	15.0827	1.45705
										1.55178	18.432	1.46202	2.27597	1.46202	15.1785	1.46202
										1.56178	18.5451	1.46363	2.28899	1.46363	15.2745	1.46363
										1.57178	18.6574	1.4648	2.30212	1.4648	15.3701	1.4648
										1.58178	18.7695	1.46597	2.31532	1.46597	15.4656	1.46597
										1.59178	18.8817	1.46729	2.32853	1.46729	15.5611	1.46729
										1.60178	18.9937	1.46891	2.34179	1.46891	15.657	1.46891
										1.61178	19.1053	1.47069	2.35471	1.47069	15.7526	1.47069
										1.62178	19.2167	1.47299	2.36684	1.47299	15.8483	1.47299
										1.63178	19.3292	1.47623	2.37889	1.47623	15.9439	1.47623
										1.64178	19.4418	1.47935	2.38946	1.47935	16.0392	1.47935
										1.65178	19.5538	1.48252	2.40009	1.48252	16.1329	1.48252
										1.66178	19.6649	1.48615	2.40127	1.48615	16.2265	1.48615
										1.67178	19.7753	1.49067	2.40176	1.49067	16.3201	1.49067
										1.68178	19.8846	1.49424	2.40173	1.49424	16.4128	1.49424
										1.69178	19.9843	1.48809	2.39969	1.48809	16.5056	1.48809
										1.70178	20.0852	1.48349	2.3967	1.48349	16.5987	1.48349
										1.71178	20.1866	1.48073	2.39582	1.48073	16.6921	1.48073
										1.72178	20.2874	1.47903	2.40015	1.47903	16.7851	1.47903
										1.73178	20.3915	1.47623	2.40486	1.47623	16.8772	1.47623
										1.74178	20.4876	1.46951	2.40948	1.46951	16.9688	1.46951
										1.75178	20.5723	1.45654	2.41262	1.45654	17.0604	1.45654
										1.76178	20.6593	1.43768	2.41542	1.43768	17.1518	1.43768
										1.77178	20.7457	1.41854	2.41718	1.41854	17.2441	1.41854
										1.78178	20.8328	1.40114	2.41769	1.40114	17.3359	1.40114
										1.79178	20.9186	1.3841	2.41932	1.3841	17.4262	1.3841
										1.80178	21.0036	1.36746	2.42103	1.36746	17.5149	1.36746
										1.81178	21.0871	1.35008	2.42291	1.35008	17.6046	1.35008
										1.82178	21.1655	1.34088	2.42603	1.34088	17.6929	1.34088
										1.83178	21.2433	1.3327	2.42916	1.3327	17.7818	1.3327
										1.84178	21.3188	1.32433	2.43178	1.32433	17.8697	1.32433
										1.85178	21.3921	1.3184	2.43446	1.3184	17.9566	1.3184
										1.86178	21.4649	1.31387	2.43631	1.31387	18.0415	1.31387
										1.87178	21.5377	1.30969	2.43838	1.30969	18.126	1.30969
										1.88178	21.6104	1.30556	2.44137	1.30556	18.2094	1.30556
										1.89178	21.6828	1.30171	2.44456	1.30171	18.2892	1.30171
										1.90178	21.7548	1.29798	2.44731	1.29798	18.3678	1.29798
										1.91178	21.8253	1.29447	2.45312	1.29447	18.4439	1.29447
										1.92178	21.8948	1.29071	2.46007	1.29071	18.5181	1.29071
										1.93178	21.9638	1.28486	2.46678	1.28486	18.5869	1.28486
										1.94178	22.0321	1.27816	2.47356	1.27816	18.6493	1.27816
										1.95178	22.1016	1.27177	2.48061	1.27177	18.7139	1.27177
										1.96178	22.1701	1.26625	2.48747	1.26625	18.7759	1.26625
										1.97178	22.2356	1.26061	2.49413	1.26061	18.8356	1.26061
										1.98178	22.2989	1.25683	2.50077	1.25683	18.8934	1.25683
										1.99178	22.3619	1.25893	2.50815	1.25893	18.949	1.25893
										2.00178	22.4245	1.26079	2.51332	1.26079	19.0043	1.26079
										2.01178	22.4868	1.26226	2.51834	1.26226	19.0597	1.26226
										2.02178	22.5478	1.26415	2.52341	1.26415	19.1145	1.26415
										2.03178	22.6079	1.26688	2.52873	1.26688	19.1693	1.26688
										2.04178	22.668	1.27074	2.53906	1.27074	19.2164	1.27074
										2.05178	22.7252	1.27322	2.54774	1.27322	19.2607	1.27322
										2.06178	22.7784	1.2811	2.55713	1.2811	19.3045	1.2811
										2.07178	22.8262	1.29821	2.56676	1.29821	19.3474	1.29821
										2.08178	22.8735	1.31595	2.5762	1.31595	19.391	1.31595
										2.09178	22.9195	1.33245	2.58471	1.33245	19.435	1.33245
										2.10178	22.9669	1.3493	2.59455	1.3493	19.4791	1.3493
										2.11178	23.0135	1.36584	2.60605	1.36584	19.5228	1.36584
										2.12178	23.0614	1.37942	2.61787	1.37942	19.5663	1.37942
										2.13178	23.1088	1.39221	2.62959	1.39221	19.6083	1.39221
										2.14178	23.1554	1.40512	2.64026	1.40512	19.6473	1.40512
										2.15178	23.2017	1.41786	2.65053	1.41786	19.6863	1.41786
										2.16178	23.2467	1.43028	2.66065	1.43028	19.7251	1.43028
										2.17178	23.291	1.44187	2.6707	1.44187	19.7635	1.44187
										2.18178	23.3345	1.45265	2.68035	1.45265	19.8007	1.45265
										2.19178	23.3785	1.46355	2.68924	1.46355	19.836	1.46355
										2.20178	23.4225	1.47611	2.69837	1.47611	19.8705	1.47611
										2.21178	23.4661	1.48857	2.70787	1.48857	19.9048	1.48857
										2.22178	23.509	1.49838	2.71725	1.49838	19.9378	1.49838
										2.23178	23.5528	1.50723	2.72598	1.50723	19.9672	1.50723
										2.24178	23.5955	1.51616	2.73463	1.51616	19.997	1.51616
										2.25178	23.6378	1.52509	2.74323	1.52509	20.0275	1.52509
										2.26178	23.6796	1.53398	2.75176	1.53398	20.0568	1.53398
										2.27178	23.7207	1.54304	2.76071	1.54304	20.086	1.54304
										2.28178	23.7618	1.55201	2.76937	1.55201	20.115	1.55201
										2.29178	23.8037	1.55967	2.77816	1.55967	20.1439	1.55967
										2.30178	23.8459	1.5673	2.78705	1.5673	20.1726	1.5673
										2.31178	23.889	1.57524	2.79586	1.57524	20.2012	1.57524
										2.32178	23.9317	1.58308	2.80478	1.58308	20.2294	1.58308
										2.33178	23.9736	1.59016	2.81363	1.59016	20.2563	1.59016
										2.34178	24.0149	1.59661	2.82248	1.59661	20.2827	1.59661
										2.35178	24.0558	1.6026	2.83153	1.6026	20.3087	1.6026
										2.36178	24.0962	1.6078	2.84068	1.6078	20.3344	1.6078
										2.37178	24.1368	1.613	2.84966	1.613	20.3598	1.613
										2.38178	24.1766	1.61867	2.85849	1.61867	20.3851	1.61867
										2.39178	24.2162	1.62429	2.86745	1.62429	20.4102	1.62429
										2.40178	24.2557	1.62975	2.87632	1.62975	20.4354	1.62975
										2.41178	24.295	1.63529	2.88475	1.63529	20.461	1.63529
										2.42178	24.3336	1.64034	2.89332	1.64034	20.487	1.64034
										2.43178	24.3722	1.64506	2.90216	1.64506	20.5136	1.64506
										2.44178	24.4096	1.6506	2.91103	1.6506	20.5399	1.6506
										2.45178	24.4469	1.65631	2.91977	1.65631	20.5655	1.65631
										2.46178	24.4834	1.6608	2.92816	1.6608	20.5911	1.6608
										2.47178	24.5192	1.66461	2.9366	1.66461	20.6169	1.66461
										2.48178	24.5554	1.6691	2.9446	1.6691	20.6426	1.6691
										2.49178	24.5914	1.67331	2.95165	1.67331	20.6676	1.67331
										2.50178	24.6273	1.67734	2.95837	1.67734	20.6923	1.67734
										2.51178	24.6631	1.68133	2.96474	1.68133	20.7172	1.68133
										2.52178	24.6986	1.68525	2.97103	1.68525	20.742	1.68525
										2.53178	24.734	1.68898	2.97792	1.68898	20.7666	1.68898
										2.54178	24.7689	1.69263	2.98464	1.69263	20.7915	1.69263
										2.55178	24.8034	1.69633	2.9915	1.69633	20.8162	1.69633
										2.56178	24.8379	1.70001	2.99851	1.70001	20.8408	1.70001
										2.57178	24.8725	1.70374	3.00564	1.70374	20.8653	1.70374
										2.58178	24.9067	1.70803	3.01269	1.70803	20.8901	1.70803
										2.59178	24.9408	1.71242	3.01989	1.71242	20.9148	1.71242
										2.60178	24.9748	1.71672	3.0273	1.71672	20.9398	1.71672
										2.61178	25.0085	1.72099	3.03473	1.72099	20.9647	1.72099
										2.62178	25.0421	1.72531	3.04214	1.72531	20.9895	1.72531
										2.63178	25.0755	1.72994	3.04959	1.72994	21.0144	1.72994
										2.64178	25.1089	1.73448	3.0568	1.73448	21.039	1.73448
										2.65178	25.1425	1.739	3.06383	1.739	21.0632	1.739
										2.66178	25.1759	1.74354	3.07072	1.74354	21.0872	1.74354
										2.67178	25.2093	1.74807	3.07757	1.74807	21.1108	1.74807
										2.68178	25.2428	1.75277	3.08445	1.75277	21.1345	1.75277
										2.69178	25.2764	1.75748	3.09127	1.75748	21.1581	1.75748
										2.70178	25.31	1.76239	3.09802	1.76239	21.1817	1.76239
										2.71178	25.3435	1.76763	3.1047	1.76763	21.2053	1.76763
										2.72178	25.3773	1.77301	3.11125	1.77301	21.2293	1.77301
										2.73178	25.4108	1.77826	3.11782	1.77826	21.2534	1.77826
										2.74178	25.4436	1.78445	3.1245	1.78445	21.2774	1.78445
										2.75178	25.476	1.79118	3.13122	1.79118	21.3013	1.79118
										2.76178	25.508	1.79753	3.13787	1.79753	21.3254	1.79753
										2.77178	25.5401	1.80241	3.14471	1.80241	21.3495	1.80241
										2.78178	25.5726	1.80654	3.15065	1.80654	21.3733	1.80654
										2.79178	25.6053	1.81067	3.15608	1.81067	21.3971	1.81067
										2.80178	25.638	1.81475	3.16113	1.81475	21.4191	1.81475
										2.81178	25.6706	1.81879	3.16594	1.81879	21.437	1.81879
										2.82178	25.7033	1.82288	3.17081	1.82288	21.4549	1.82288
										2.83178	25.7359	1.82703	3.17569	1.82703	21.4729	1.82703
										2.84178	25.7685	1.83146	3.18083	1.83146	21.4908	1.83146
										2.85178	25.8011	1.83574	3.18596	1.83574	21.5086	1.83574
										2.86178	25.8334	1.84035	3.19082	1.84035	21.5264	1.84035
										2.87178	25.866	1.84525	3.19544	1.84525	21.5442	1.84525
										2.88178	25.8986	1.85037	3.20002	1.85037	21.5623	1.85037
										2.89178	25.9314	1.85587	3.20473	1.85587	21.5803	1.85587
										2.90178	25.9642	1.86135	3.2094	1.86135	21.5984	1.86135
										2.91178	25.997	1.86671	3.214	1.86671	21.6164	1.86671
										2.92178	26.0285	1.87028	3.21867	1.87028	21.6343	1.87028
										2.93178	26.0596	1.87311	3.22342	1.87311	21.6521	1.87311
										2.94178	26.0906	1.87594	3.22832	1.87594	21.6702	1.87594
										2.95178	26.1215	1.87878	3.23342	1.87878	21.6887	1.87878
										2.96178	26.1524	1.88173	3.23852	1.88173	21.7074	1.88173
										2.97178	26.1833	1.88467	3.24343	1.88467	21.7263	1.88467
										2.98178	26.214	1.88806	3.24829	1.88806	21.7452	1.88806
										2.99178	26.2447	1.89149	3.25318	1.89149	21.7641	1.89149
										3.00178	26.2755	1.89539	3.25759	1.89539	21.7829	1.89539
										3.01178	26.3067	1.89965	3.26138	1.89965	21.8024	1.89965
										3.02178	26.3378	1.9041	3.26514	1.9041	21.8217	1.9041
										3.03178	26.3686	1.90822	3.26879	1.90822	21.8412	1.90822
										3.04178	26.3991	1.91188	3.27243	1.91188	21.8611	1.91188
										3.05178	26.4298	1.91555	3.27609	1.91555	21.8812	1.91555
										3.06178	26.4603	1.91924	3.27978	1.91924	21.9014	1.91924
										3.07178	26.4908	1.92283	3.28347	1.92283	21.9213	1.92283
										3.08178	26.5208	1.92594	3.28695	1.92594	21.9412	1.92594
										3.09178	26.5485	1.92694	3.29028	1.92694	21.9609	1.92694
										3.10178	26.5765	1.92747	3.29376	1.92747	21.9807	1.92747
										3.11178	26.6046	1.92807	3.29719	1.92807	22.0007	1.92807
										3.12178	26.633	1.92858	3.30067	1.92858	22.0207	1.92858
										3.13178	26.6619	1.9283	3.30412	1.9283	22.0407	1.9283
										3.14178	26.6912	1.92841	3.30884	1.92841	22.0608	1.92841
										3.15178	26.7203	1.92848	3.31378	1.92848	22.0809	1.92848
										3.16178	26.7495	1.92868	3.31878	1.92868	22.1009	1.92868
										3.17178	26.7786	1.92888	3.32385	1.92888	22.1209	1.92888
										3.18178	26.8078	1.92904	3.32927	1.92904	22.1412	1.92904
										3.19178	26.8365	1.92947	3.33488	1.92947	22.1617	1.92947
										3.20178	26.8652	1.92978	3.34081	1.92978	22.182	1.92978
										3.21178	26.894	1.92988	3.34672	1.92988	22.2023	1.92988
										3.22178	26.9227	1.93003	3.35259	1.93003	22.2222	1.93003
										3.23178	26.9515	1.93027	3.3584	1.93027	22.2398	1.93027
										3.24178	26.98	1.9305	3.36416	1.9305	22.2574	1.9305
										3.25178	27.0081	1.93155	3.36981	1.93155	22.2747	1.93155
										3.26178	27.0358	1.93303	3.37551	1.93303	22.2921	1.93303
										3.27178	27.0635	1.93458	3.38134	1.93458	22.3094	1.93458
										3.28178	27.0912	1.93617	3.38706	1.93617	22.3274	1.93617
										3.29178	27.1188	1.93774	3.39277	1.93774	22.3457	1.93774
										3.30178	27.1466	1.9395	3.39843	1.9395	22.3641	1.9395
										3.31178	27.1745	1.94134	3.40408	1.94134	22.3825	1.94134
										3.32178	27.2024	1.94324	3.40978	1.94324	22.401	1.94324
										3.33178	27.2303	1.94496	3.4155	1.94496	22.4195	1.94496
										3.34178	27.2581	1.94662	3.42144	1.94662	22.438	1.94662
										3.35178	27.286	1.9482	3.42747	1.9482	22.4564	1.9482
										3.36178	27.314	1.94959	3.43317	1.94959	22.4747	1.94959
										3.37178	27.3425	1.9519	3.43877	1.9519	22.493	1.9519
										3.38178	27.3709	1.9544	3.44493	1.9544	22.5113	1.9544
										3.39178	27.3991	1.95687	3.45119	1.95687	22.5293	1.95687
										3.40178	27.4273	1.95945	3.45736	1.95945	22.5471	1.95945
										3.41178	27.4554	1.96221	3.46364	1.96221	22.5648	1.96221
										3.42178	27.4838	1.96549	3.46984	1.96549	22.5824	1.96549
										3.43178	27.5127	1.9698	3.47578	1.9698	22.5999	1.9698
										3.44178	27.5416	1.97413	3.48147	1.97413	22.6172	1.97413
										3.45178	27.57	1.97822	3.48719	1.97822	22.6345	1.97822
										3.46178	27.5984	1.98202	3.49303	1.98202	22.6517	1.98202
										3.47178	27.6266	1.98558	3.49917	1.98558	22.6689	1.98558
										3.48178	27.6549	1.989	3.50528	1.989	22.6859	1.989
										3.49178	27.6831	1.9924	3.51138	1.9924	22.7031	1.9924
										3.50178	27.7113	1.99578	3.51745	1.99578	22.7204	1.99578
										3.51178	27.7396	1.99922	3.52349	1.99922	22.7376	1.99922
										3.52178	27.7679	2.0027	3.52938	2.0027	22.7547	2.0027
										3.53178	27.7963	2.00636	3.53601	2.00636	22.7717	2.00636
										3.54178	27.8244	2.01028	3.54443	2.01028	22.7886	2.01028
										3.55178	27.8527	2.0143	3.55275	2.0143	22.8054	2.0143
										3.56178	27.8816	2.01921	3.56106	2.01921	22.8223	2.01921
										3.57178	27.9113	2.02506	3.56943	2.02506	22.839	2.02506
										3.58178	27.9409	2.03082	3.57787	2.03082	22.8555	2.03082
										3.59178	27.9701	2.0363	3.5865	2.0363	22.8721	2.0363
										3.60178	27.999	2.04155	3.59516	2.04155	22.8883	2.04155
										3.61178	28.0276	2.04717	3.60384	2.04717	22.9045	2.04717
										3.62178	28.0561	2.05297	3.61253	2.05297	22.9205	2.05297
										3.63178	28.0845	2.05881	3.62121	2.05881	22.9366	2.05881
										3.64178	28.1131	2.06458	3.62984	2.06458	22.9526	2.06458
										3.65178	28.142	2.06991	3.63819	2.06991	22.9687	2.06991
										3.66178	28.1712	2.07504	3.64626	2.07504	22.9847	2.07504
										3.67178	28.2004	2.08031	3.65423	2.08031	23.0006	2.08031
										3.68178	28.2297	2.08561	3.66197	2.08561	23.0165	2.08561
										3.69178	28.2592	2.09119	3.66955	2.09119	23.0323	2.09119
										3.70178	28.2888	2.09685	3.67639	2.09685	23.0481	2.09685
										3.71178	28.3185	2.10249	3.68318	2.10249	23.0638	2.10249
										3.72178	28.3482	2.10804	3.69075	2.10804	23.0795	2.10804
										3.73178	28.3778	2.11364	3.69844	2.11364	23.0952	2.11364
										3.74178	28.4073	2.11934	3.70618	2.11934	23.1108	2.11934
										3.75178	28.4367	2.12524	3.71392	2.12524	23.1263	2.12524
										3.76178	28.466	2.13108	3.72108	2.13108	23.1417	2.13108
										3.77178	28.4941	2.13547	3.72787	2.13547	23.1571	2.13547
										3.78178	28.5223	2.13992	3.7346	2.13992	23.1724	2.13992
										3.79178	28.5504	2.14436	3.74125	2.14436	23.1877	2.14436
										3.80178	28.5785	2.14892	3.74762	2.14892	23.2032	2.14892
										3.81178	28.6067	2.15287	3.75389	2.15287	23.2186	2.15287
										3.82178	28.635	2.15685	3.76022	2.15685	23.2342	2.15685
										3.83178	28.6634	2.16072	3.7669	2.16072	23.2496	2.16072
										3.84178	28.6919	2.16442	3.77345	2.16442	23.265	2.16442
										3.85178	28.7207	2.16788	3.77987	2.16788	23.2805	2.16788
										3.86178	28.7494	2.17138	3.78625	2.17138	23.2959	2.17138
										3.87178	28.7772	2.17391	3.79254	2.17391	23.3114	2.17391
										3.88178	28.8041	2.17518	3.79877	2.17518	23.3269	2.17518
										3.89178	28.8308	2.17593	3.80494	2.17593	23.3426	2.17593
										3.90178	28.8579	2.17717	3.81093	2.17717	23.3582	2.17717
										3.91178	28.8853	2.17854	3.81679	2.17854	23.3738	2.17854
										3.92178	28.9127	2.17998	3.82249	2.17998	23.3891	2.17998
										3.93178	28.94	2.18141	3.82798	2.18141	23.4042	2.18141
										3.94178	28.9672	2.18282	3.83287	2.18282	23.4192	2.18282
										3.95178	28.9951	2.18344	3.83801	2.18344	23.434	2.18344
										3.96178	29.023	2.18416	3.84313	2.18416	23.4485	2.18416
										3.97178	29.0508	2.18485	3.84823	2.18485	23.4632	2.18485
										3.98178	29.0785	2.18551	3.85343	2.18551	23.4779	2.18551
										3.99178	29.1062	2.18621	3.85875	2.18621	23.4926	2.18621
										4.00178	29.1338	2.1871	3.86404	2.1871	23.5074	2.1871
										4.01178	29.1617	2.18812	3.86949	2.18812	23.5221	2.18812
										4.02178	29.1898	2.18907	3.87482	2.18907	23.5369	2.18907
										4.03178	29.2179	2.19017	3.88007	2.19017	23.5516	2.19017
										4.04178	29.2458	2.19137	3.88554	2.19137	23.5661	2.19137
										4.05178	29.2736	2.19243	3.89076	2.19243	23.5805	2.19243
										4.06178	29.3011	2.19354	3.89607	2.19354	23.5949	2.19354
										4.07178	29.3285	2.19464	3.90127	2.19464	23.6092	2.19464
										4.08178	29.3557	2.19587	3.90645	2.19587	23.6234	2.19587
										4.09178	29.3828	2.19708	3.91213	2.19708	23.6377	2.19708
										4.10178	29.4098	2.19856	3.91902	2.19856	23.6521	2.19856
										4.11178	29.4367	2.19985	3.92596	2.19985	23.6665	2.19985
										4.12178	29.4627	2.2021	3.9331	2.2021	23.6812	2.2021
										4.13178	29.4869	2.20596	3.94032	2.20596	23.6959	2.20596
										4.14178	29.5108	2.2095	3.94778	2.2095	23.7106	2.2095
										4.15178	29.5354	2.21405	3.9558	2.21405	23.7253	2.21405
										4.16178	29.5604	2.219	3.96383	2.219	23.7399	2.219
										4.17178	29.5851	2.22358	3.97196	2.22358	23.7544	2.22358
										4.18178	29.6098	2.22811	3.98016	2.22811	23.7688	2.22811
										4.19178	29.6343	2.23243	3.98883	2.23243	23.7832	2.23243
										4.20178	29.6589	2.23701	3.99768	2.23701	23.7976	2.23701
										4.21178	29.6839	2.24252	4.00665	2.24252	23.812	2.24252
										4.22178	29.7087	2.24815	4.01558	2.24815	23.8264	2.24815
										4.23178	29.7332	2.25404	4.02462	2.25404	23.8405	2.25404
										4.24178	29.7577	2.25998	4.03365	2.25998	23.8548	2.25998
										4.25178	29.7821	2.26604	4.04266	2.26604	23.869	2.26604
										4.26178	29.8063	2.27208	4.05148	2.27208	23.8832	2.27208
										4.27178	29.8305	2.27832	4.06004	2.27832	23.8975	2.27832
										4.28178	29.855	2.28508	4.06871	2.28508	23.9117	2.28508
										4.29178	29.88	2.29249	4.07729	2.29249	23.9259	2.29249
										4.30178	29.9046	2.29971	4.0857	2.29971	23.9402	2.29971
										4.31178	29.9293	2.30708	4.09404	2.30708	23.9545	2.30708
										4.32178	29.9543	2.31452	4.10224	2.31452	23.9692	2.31452
										4.33178	29.9795	2.322	4.11033	2.322	23.9841	2.322
										4.34178	30.0048	2.32942	4.11831	2.32942	23.9989	2.32942
										4.35178	30.03	2.33689	4.12626	2.33689	24.0135	2.33689
										4.36178	30.0552	2.3442	4.13421	2.3442	24.0279	2.3442
										4.37178	30.0804	2.35121	4.14213	2.35121	24.0424	2.35121
										4.38178	30.1056	2.35815	4.14981	2.35815	24.0571	2.35815
										4.39178	30.131	2.36554	4.15742	2.36554	24.0727	2.36554
										4.40178	30.1567	2.37315	4.16498	2.37315	24.0884	2.37315
										4.41178	30.1822	2.38076	4.17264	2.38076	24.1039	2.38076
										4.42178	30.2077	2.38814	4.18029	2.38814	24.1195	2.38814
										4.43178	30.2331	2.39528	4.18799	2.39528	24.135	2.39528
										4.44178	30.2588	2.40211	4.19547	2.40211	24.1505	2.40211
										4.45178	30.2848	2.40908	4.20266	2.40908	24.1659	2.40908
										4.46178	30.3109	2.4162	4.20935	2.4162	24.1813	2.4162
										4.47178	30.3368	2.42336	4.2161	2.42336	24.1965	2.42336
										4.48178	30.3626	2.43041	4.2229	2.43041	24.2116	2.43041
										4.49178	30.3878	2.43711	4.22997	2.43711	24.2262	2.43711
										4.50178	30.412	2.44499	4.23706	2.44499	24.2408	2.44499
										4.51178	30.4363	2.45307	4.24417	2.45307	24.2552	2.45307
										4.52178	30.4603	2.46161	4.25124	2.46161	24.2696	2.46161
										4.53178	30.4844	2.47013	4.25834	2.47013	24.2839	2.47013
										4.54178	30.5085	2.47856	4.26542	2.47856	24.2983	2.47856
										4.55178	30.5329	2.48743	4.27159	2.48743	24.3128	2.48743
										4.56178	30.5573	2.49621	4.27728	2.49621	24.3272	2.49621
										4.57178	30.5819	2.50517	4.28286	2.50517	24.3418	2.50517
										4.58178	30.6063	2.51435	4.28818	2.51435	24.3565	2.51435
										4.59178	30.6305	2.5237	4.29315	2.5237	24.3712	2.5237
										4.60178	30.6546	2.53309	4.2981	2.53309	24.3858	2.53309
										4.61178	30.6786	2.54265	4.30276	2.54265	24.4004	2.54265
										4.62178	30.7024	2.5524	4.30756	2.5524	24.4149	2.5524
										4.63178	30.726	2.56208	4.31278	2.56208	24.4298	2.56208
										4.64178	30.7492	2.57157	4.31802	2.57157	24.4448	2.57157
										4.65178	30.7719	2.58016	4.3233	2.58016	24.46	2.58016
										4.66178	30.7945	2.58872	4.32918	2.58872	24.4752	2.58872
										4.67178	30.8174	2.59732	4.3352	2.59732	24.4906	2.59732
										4.68178	30.8403	2.60591	4.34117	2.60591	24.5064	2.60591
										4.69178	30.8631	2.61466	4.34709	2.61466	24.5223	2.61466
										4.70178	30.8858	2.62322	4.35324	2.62322	24.5383	2.62322
										4.71178	30.9082	2.63188	4.35941	2.63188	24.5541	2.63188
										4.72178	30.9309	2.64074	4.3656	2.64074	24.5697	2.64074
										4.73178	30.9534	2.64939	4.37166	2.64939	24.5853	2.64939
										4.74178	30.9757	2.65774	4.37762	2.65774	24.6006	2.65774
										4.75178	30.9979	2.66593	4.38358	2.66593	24.6159	2.66593
										4.76178	31.02	2.67418	4.38952	2.67418	24.6313	2.67418
										4.77178	31.0421	2.68246	4.39541	2.68246	24.6465	2.68246
										4.78178	31.0644	2.69062	4.40124	2.69062	24.6615	2.69062
										4.79178	31.0863	2.69857	4.40715	2.69857	24.6761	2.69857
										4.80178	31.1084	2.70648	4.41317	2.70648	24.6905	2.70648
										4.81178	31.1305	2.71445	4.41909	2.71445	24.7049	2.71445
										4.82178	31.1528	2.72244	4.42508	2.72244	24.7193	2.72244
										4.83178	31.1751	2.73052	4.43111	2.73052	24.7337	2.73052
										4.84178	31.1972	2.73854	4.43729	2.73854	24.748	2.73854
										4.85178	31.22	2.74591	4.44345	2.74591	24.7622	2.74591
										4.86178	31.2432	2.75328	4.45017	2.75328	24.7767	2.75328
										4.87178	31.2667	2.76088	4.45696	2.76088	24.7915	2.76088
										4.88178	31.2903	2.76854	4.46381	2.76854	24.8064	2.76854
										4.89178	31.3137	2.77647	4.47059	2.77647	24.8213	2.77647
										4.90178	31.3367	2.78393	4.47721	2.78393	24.8364	2.78393
										4.91178	31.3593	2.79097	4.48388	2.79097	24.8509	2.79097
										4.92178	31.3819	2.79807	4.49049	2.79807	24.8652	2.79807
										4.93178	31.4046	2.80534	4.49713	2.80534	24.8788	2.80534
										4.94178	31.4275	2.81275	4.50375	2.81275	24.8924	2.81275
										4.95178	31.4503	2.82015	4.51008	2.82015	24.906	2.82015
										4.96178	31.473	2.82765	4.51634	2.82765	24.9195	2.82765
										4.97178	31.4956	2.83506	4.52236	2.83506	24.9331	2.83506
										4.98178	31.5184	2.84282	4.52837	2.84282	24.9465	2.84282
										4.99178	31.541	2.8506	4.53432	2.8506	24.9599	2.8506
										5.00178	31.5634	2.85804	4.54024	2.85804	24.9732	2.85804
										5.01178	31.5857	2.86537	4.54615	2.86537	24.9865	2.86537
										5.02178	31.6079	2.87266	4.55213	2.87266	24.9998	2.87266
										5.03178	31.6298	2.87966	4.55803	2.87966	25.0132	2.87966
										5.04178	31.6517	2.88651	4.56387	2.88651	25.0265	2.88651
										5.05178	31.6737	2.89325	4.56981	2.89325	25.04	2.89325
										5.06178	31.6958	2.89979	4.57582	2.89979	25.0534	2.89979
										5.07178	31.718	2.90641	4.58188	2.90641	25.067	2.90641
										5.08178	31.7402	2.91309	4.58814	2.91309	25.0805	2.91309
										5.09178	31.7624	2.92011	4.59438	2.92011	25.0943	2.92011
										5.10178	31.7846	2.92708	4.60027	2.92708	25.108	2.92708
										5.11178	31.8069	2.9342	4.60569	2.9342	25.1222	2.9342
										5.12178	31.8295	2.94172	4.61102	2.94172	25.1365	2.94172
										5.13178	31.8521	2.9492	4.61635	2.9492	25.1508	2.9492
										5.14178	31.8749	2.95654	4.62155	2.95654	25.165	2.95654
										5.15178	31.8976	2.96372	4.62659	2.96372	25.1791	2.96372
										5.16178	31.9201	2.97099	4.63166	2.97099	25.1933	2.97099
										5.17178	31.9426	2.97823	4.63667	2.97823	25.2074	2.97823
										5.18178	31.9648	2.9856	4.64138	2.9856	25.2215	2.9856
										5.19178	31.9869	2.99307	4.64604	2.99307	25.2356	2.99307
										5.20178	32.0089	3.0004	4.65059	3.0004	25.2497	3.0004
										5.21178	32.031	3.00779	4.65508	3.00779	25.2638	3.00779
										5.22178	32.0533	3.0155	4.6593	3.0155	25.2778	3.0155
										5.23178	32.0754	3.02312	4.66343	3.02312	25.2919	3.02312
										5.24178	32.0976	3.03053	4.66756	3.03053	25.306	3.03053
										5.25178	32.1201	3.03734	4.67185	3.03734	25.3202	3.03734
										5.26178	32.1429	3.04403	4.67645	3.04403	25.3347	3.04403
										5.27178	32.1657	3.05085	4.68106	3.05085	25.3493	3.05085
										5.28178	32.1886	3.05773	4.68548	3.05773	25.3639	3.05773
										5.29178	32.2114	3.06464	4.68971	3.06464	25.3783	3.06464
										5.30178	32.2343	3.07162	4.69396	3.07162	25.3927	3.07162
										5.31178	32.2571	3.07865	4.69826	3.07865	25.4071	3.07865
										5.32178	32.28	3.08617	4.70254	3.08617	25.4214	3.08617
										5.33178	32.3031	3.09375	4.7069	3.09375	25.4357	3.09375
										5.34178	32.3259	3.10118	4.71143	3.10118	25.4499	3.10118
										5.35178	32.349	3.10846	4.71619	3.10846	25.4641	3.10846
										5.36178	32.3719	3.11565	4.72093	3.11565	25.4782	3.11565
										5.37178	32.3933	3.12404	4.7256	3.12404	25.4923	3.12404
										5.38178	32.4145	3.13246	4.73004	3.13246	25.5066	3.13246
										5.39178	32.4357	3.14091	4.7345	3.14091	25.5209	3.14091
										5.40178	32.4571	3.14974	4.7387	3.14974	25.5352	3.14974
										5.41178	32.4783	3.15863	4.74276	3.15863	25.5497	3.15863
										5.42178	32.4992	3.16697	4.74681	3.16697	25.5642	3.16697
										5.43178	32.5194	3.1748	4.75099	3.1748	25.5786	3.1748
										5.44178	32.5397	3.18274	4.75515	3.18274	25.5931	3.18274
										5.45178	32.5599	3.19058	4.75926	3.19058	25.6071	3.19058
										5.46178	32.58	3.19821	4.76341	3.19821	25.6209	3.19821
										5.47178	32.6002	3.20591	4.76779	3.20591	25.6347	3.20591
										5.48178	32.6202	3.21359	4.77212	3.21359	25.6485	3.21359
										5.49178	32.6405	3.22132	4.77646	3.22132	25.6625	3.22132
										5.50178	32.6604	3.22873	4.7808	3.22873	25.6763	3.22873
										5.51178	32.6802	3.23603	4.78524	3.23603	25.69	3.23603
										5.52178	32.7002	3.24353	4.78965	3.24353	25.7036	3.24353
										5.53178	32.7206	3.25108	4.79398	3.25108	25.717	3.25108
										5.54178	32.7406	3.25826	4.79828	3.25826	25.7303	3.25826
										5.55178	32.7606	3.2655	4.80252	3.2655	25.7437	3.2655
										5.56178	32.7805	3.27267	4.80678	3.27267	25.7571	3.27267
										5.57178	32.8003	3.27969	4.81097	3.27969	25.7706	3.27969
										5.58178	32.8201	3.28675	4.81492	3.28675	25.7838	3.28675
										5.59178	32.8399	3.29397	4.81888	3.29397	25.7971	3.29397
										5.60178	32.8596	3.30091	4.82281	3.30091	25.8104	3.30091
										5.61178	32.8792	3.30762	4.82675	3.30762	25.8235	3.30762
										5.62178	32.8985	3.31427	4.83095	3.31427	25.8367	3.31427
										5.63178	32.9178	3.3209	4.83537	3.3209	25.8499	3.3209
										5.64178	32.9371	3.32766	4.83993	3.32766	25.863	3.32766
										5.65178	32.9563	3.33425	4.8445	3.33425	25.8761	3.33425
										5.66178	32.9756	3.34096	4.8489	3.34096	25.889	3.34096
										5.67178	32.9952	3.34726	4.85318	3.34726	25.9018	3.34726
										5.68178	33.0149	3.35317	4.85727	3.35317	25.9146	3.35317
										5.69178	33.0344	3.3587	4.86133	3.3587	25.9272	3.3587
										5.70178	33.0542	3.36429	4.86557	3.36429	25.9398	3.36429
										5.71178	33.0743	3.36981	4.87021	3.36981	25.9521	3.36981
										5.72178	33.0945	3.3748	4.87508	3.3748	25.9646	3.3748
										5.73178	33.1148	3.37981	4.87995	3.37981	25.9769	3.37981
										5.74178	33.135	3.38476	4.88492	3.38476	25.9893	3.38476
										5.75178	33.1547	3.3898	4.88988	3.3898	26.0017	3.3898
										5.76178	33.1743	3.3953	4.89487	3.3953	26.0139	3.3953
										5.77178	33.1942	3.40092	4.90003	3.40092	26.0259	3.40092
										5.78178	33.2141	3.40654	4.90541	3.40654	26.0377	3.40654
										5.79178	33.2341	3.4122	4.91087	3.4122	26.0497	3.4122
										5.80178	33.2538	3.4179	4.91624	3.4179	26.0617	3.4179
										5.81178	33.2737	3.42362	4.92144	3.42362	26.0736	3.42362
										5.82178	33.2933	3.42955	4.9268	3.42955	26.0854	3.42955
										5.83178	33.3127	3.43558	4.93158	3.43558	26.0971	3.43558
										5.84178	33.3319	3.44145	4.93626	3.44145	26.1087	3.44145
										5.85178	33.3512	3.44738	4.94095	3.44738	26.1202	3.44738
										5.86178	33.3704	3.45328	4.94565	3.45328	26.1317	3.45328
										5.87178	33.3898	3.45921	4.95029	3.45921	26.1432	3.45921
										5.88178	33.4092	3.46498	4.95507	3.46498	26.1545	3.46498
										5.89178	33.4286	3.47083	4.95999	3.47083	26.166	3.47083
										5.90178	33.4479	3.4766	4.96473	3.4766	26.1777	3.4766
										5.91178	33.4667	3.48271	4.96982	3.48271	26.1896	3.48271
										5.92178	33.4854	3.48879	4.97533	3.48879	26.2015	3.48879
										5.93178	33.504	3.49479	4.98088	3.49479	26.2134	3.49479
										5.94178	33.5222	3.50055	4.98652	3.50055	26.2254	3.50055
										5.95178	33.5404	3.50636	4.99216	3.50636	26.2375	3.50636
										5.96178	33.5587	3.51211	4.99781	3.51211	26.2495	3.51211
										5.97178	33.5771	3.51806	5.0037	3.51806	26.2609	3.51806
										5.98178	33.5956	3.5242	5.00984	3.5242	26.2722	3.5242
										5.99178	33.6142	3.53054	5.016	3.53054	26.2831	3.53054
										6.00178	33.6343	3.53576	5.02204	3.53576	26.2941	3.53576
										6.01178	33.6545	3.54083	5.02807	3.54083	26.3051	3.54083
										6.02178	33.6748	3.54587	5.03407	3.54587	26.316	3.54587
										6.03178	33.6951	3.55082	5.03987	3.55082	26.3267	3.55082
										6.04178	33.7156	3.55574	5.04548	3.55574	26.3371	3.55574
										6.05178	33.7358	3.56049	5.05121	3.56049	26.3473	3.56049
										6.06178	33.7559	3.56522	5.05695	3.56522	26.3576	3.56522
										6.07178	33.7759	3.57006	5.06268	3.57006	26.368	3.57006
										6.08178	33.7959	3.57492	5.06837	3.57492	26.3784	3.57492
										6.09178	33.8163	3.58039	5.07396	3.58039	26.3888	3.58039
										6.10178	33.8362	3.58601	5.07972	3.58601	26.3992	3.58601
										6.11178	33.8561	3.59166	5.08553	3.59166	26.4094	3.59166
										6.12178	33.8759	3.59717	5.09137	3.59717	26.4197	3.59717
										6.13178	33.8957	3.60262	5.09704	3.60262	26.43	3.60262
										6.14178	33.9158	3.60837	5.10263	3.60837	26.4401	3.60837
										6.15178	33.9358	3.6142	5.10824	3.6142	26.4501	3.6142
										6.16178	33.9563	3.62065	5.1138	3.62065	26.4599	3.62065
										6.17178	33.9769	3.62704	5.11954	3.62704	26.4698	3.62704
										6.18178	33.9975	3.63363	5.12527	3.63363	26.4799	3.63363
										6.19178	34.0183	3.64025	5.13107	3.64025	26.4899	3.64025
										6.20178	34.0389	3.64701	5.13721	3.64701	26.4998	3.64701
										6.21178	34.0596	3.65391	5.1433	3.65391	26.5097	3.65391
										6.22178	34.0801	3.66093	5.1487	3.66093	26.5198	3.66093
										6.23178	34.1009	3.66827	5.15375	3.66827	26.5298	3.66827
										6.24178	34.1217	3.67564	5.15884	3.67564	26.5398	3.67564
										6.25178	34.1423	3.68305	5.16361	3.68305	26.5499	3.68305
										6.26178	34.1629	3.69061	5.16843	3.69061	26.56	3.69061
										6.27178	34.1838	3.69803	5.17324	3.69803	26.57	3.69803
										6.28178	34.2045	3.70541	5.1779	3.70541	26.5799	3.70541
										6.29178	34.2247	3.71266	5.18256	3.71266	26.5898	3.71266
										6.30178	34.2447	3.71964	5.18721	3.71964	26.5998	3.71964
										6.31178	34.2651	3.7272	5.19172	3.7272	26.6098	3.7272
										6.32178
										6.33178
										6.34178
										6.35178
										6.36178
										6.37178
										6.38178
										6.39178
										6.40178
										6.41178
										6.42178
										6.43178
										6.44178
										6.45178
										6.46178
										6.47178
										6.48178
										6.49178
										6.50178
										6.51178
										6.52178
										6.53178
										6.54178
										6.55178
										6.56178
										6.57178
										6.58178
										6.59178
										6.60178
										6.61178
										6.62178
										6.63178
										6.64178
										6.65178
										6.66178
										6.67178
										6.68178
										6.69178
										6.70178
										6.71178
										6.72178
										6.73178
										6.74178
										6.75178
										6.76178
										6.77178
										6.78178
										6.79178
										6.80178
										6.81178
										6.82178
										6.83178
										6.84178
										6.85178
										6.86178
										6.87178
										6.88178
										6.89178
										6.90178
										6.91178
										6.92178
										6.93178
										6.94178
										6.95178
										6.96178
										6.97178
										6.98178
										6.99178
										7.00178
										7.01178
										7.02178
										7.03178
										7.04178
										7.05178
										7.06178
										7.07178
										7.08178
										7.09178
										7.10178
										7.11178
										7.12178
										7.13178
										7.14178
										7.15178
										7.16178
										7.17178
										7.18178
										7.19178
										7.20178
										7.21178
										7.22178
										7.23178
										7.24178
										7.25178
										7.26178
										7.27178
										7.28178
										7.29178
										7.30178
										7.31178
										7.32178
										7.33178
										7.34178
										7.35178
										7.36178
										7.37178
										7.38178
										7.39178
										7.40178
										7.41178
										7.42178
										7.43178
										7.44178
										7.45178
										7.46178
										7.47178
										7.48178
										7.49178
										7.50178
										7.51178
										7.52178
										7.53178
										7.54178
										7.55178
										7.56178
										7.57178
										7.58178
										7.59178
										7.60178
										7.61178
										7.62178
										7.63178
										7.64178
										7.65178
										7.66178
										7.67178
										7.68178
										7.69178
										7.70178
										7.71178
										7.72178
										7.73178
										7.74178
										7.75178
										7.76178
										7.77178
										7.78178
										7.79178
										7.80178
										7.81178
										7.82178
										7.83178
										7.84178
										7.85178
										7.86178
										7.87178
										7.88178
										7.89178
										7.90178
										7.91178
										7.92178
										7.93178
										7.94178
										7.95178
										7.96178
										7.97178
										7.98178
										7.99178
										8.00178
										8.01178
										8.02178
										8.03178
										8.04178
										8.05178
										8.06178
										8.07178
										8.08178
										8.09178
										8.10178
										8.11178
										8.12178
										8.13178
										8.14178
										8.15178
										8.16178
										8.17178
										8.18178
										8.19178
										8.20178
										8.21178
										8.22178
										8.23178
										8.24178
										8.25178
										8.26178
										8.27178
										8.28178
										8.29178
										8.30178
										8.31178
										8.32178
										8.33178
										8.34178
										8.35178
										8.36178
										8.37178
										8.38178
										8.39178
										8.40178
										8.41178
										8.42178
										8.43178
										8.44178
										8.45178
										8.46178
										8.47178
										8.48178
										8.49178
										8.50178
										8.51178
										8.52178
										8.53178
										8.54178
										8.55178
										8.56178
										8.57178
										8.58178
										8.59178
										8.60178
										8.61178
										8.62178
										8.63178
										8.64178
										8.65178
										8.66178
										8.67178
										8.68178
										8.69178
										8.70178
										8.71178
										8.72178
										8.73178
										8.74178
										8.75178
										8.76178
										8.77178
										8.78178
										8.79178
										8.80178
										8.81178
										8.82178
										8.83178
										8.84178
										8.85178
										8.86178
										8.87178
										8.88178
										8.89178
										8.90178
										8.91178
										8.92178
										8.93178
										8.94178
										8.95178
										8.96178
										8.97178
										8.98178
										8.99178
										9.00178
										9.01178
										9.02178
										9.03178
										9.04178
										9.05178
										9.06178
										9.07178
										9.08178
										9.09178
										9.10178
										9.11178
										9.12178
										9.13178
										9.14178
										9.15178
										9.16178
										9.17178
										9.18178
										9.19178
										9.20178
										9.21178
										9.22178
										9.23178
										9.24178
										9.25178
										9.26178
										9.27178
										9.28178
										9.29178
										9.30178
										9.31178
										9.32178
										9.33178
										9.34178
										9.35178
										9.36178
										9.37178
										9.38178
										9.39178
										9.40178
										9.41178
										9.42178
										9.43178
										9.44178
										9.45178
										9.46178
										9.47178
										9.48178
										9.49178
										9.50178
										9.51178
										9.52178
										9.53178
										9.54178
										9.55178
										9.56178
										9.57178
										9.58178
										9.59178
										9.60178
										9.61178
										9.62178
										9.63178
										9.64178
										9.65178
										9.66178
										9.67178
										9.68178
										9.69178
										9.70178
										9.71178
										9.72178
										9.73178
										9.74178
										9.75178
										9.76178
										9.77178
										9.78178
										9.79178
										9.80178
										9.81178
										9.82178
										9.83178
										9.84178
										9.85178
										9.86178
										9.87178
										9.88178
										9.89178
										9.90178
										9.91178
										9.92178
										9.93178
										9.94178
										9.95178

## Sheet: Figure4e
FMM film	strain 100% perpendicular													FMM film	initial												FMM film	strain 100% parallel												neat film	strain 100% parallel
X	Y		X	Y	X	Y	X	Y	X	Y				X	Y		X	Y	X	Y	X	Y	X	Y			X	Y		X	Y	X	Y	X	Y	X	Y			X	Y			X	Y	X	Y	X	Y
q (Å-1)	intensity (arb. Units)		q (Å-1)	Fit Peak 1	q (Å-1)	Fit Peak 2	q (Å-1)	Cumulative Fit Peak	q (Å-1)	residue				q (Å-1)	intensity (arb.units)		q (Å-1)	Fit Peak 1	q (Å-1)	Fit Peak 2	q (Å-1)	Cumulative Fit Peak	q (Å-1)	residue			q (Å-1)	intensity (arb. Units)		q (Å-1)	Fit Peak 1	q (Å-1)	Fit Peak 2	q (Å-1)	Cumulative Fit Peak	q (Å-1)	residue			q (Å-1)	intensity (arb. Units)			q (Å-1)	Fit Peak 1	q (Å-1)	Fit Peak 2	q (Å-1)	Cumulative Fit Peak
0.000227382	283.926		0.000227382	786.6	0.000227382	786.6	0.000227382	786.6	0.000227382	-1289.27				0.0025	63.2749		0.0025	637.162	0.0025	637.162	0.0025	637.162	0.0025	-1210.05			0.000227382	283.926		0.000227382	742.217	0.000227382	742.217	0.000227382	742.217	0.000227382	-1273.81			0.000585769	50.0457			0.000585769	65.9216	0.000585769	65.9216	0.000585769	65.9216
0.000682146	291.617		0.04275	787.088	0.04471	787.111	0.03173	786.962	0.000682146	-1281.59				0.00296	120.174		0.04493	636.852	0.04745	636.833	0.03399	636.932	0.00296	-1153.14			0.000682146	291.617		0.04352	739.697	0.04548	739.583	0.03173	740.383	0.000682146	-1267.28			0.00176	51.2276			0.04433	66.3234	0.04685	66.3466	0.01613	66.0644
0.00114	295.279		0.08528	787.576	0.08919	787.621	0.06324	787.323	0.00114	-1277.94				0.00341	139.259		0.08736	636.541	0.0924	636.505	0.06547	636.702	0.00341	-1134.05			0.00114	295.279		0.08682	737.176	0.09072	736.948	0.06324	738.548	0.00114	-1267.24			0.00293	52.5967			0.08807	66.7251	0.09312	66.7715	0.03167	66.2071
0.00159	303.081		0.1278	788.065	0.13367	788.132	0.09475	787.685	0.00159	-1270.15				0.00387	108.135		0.12978	636.231	0.13735	636.176	0.09695	636.471	0.00387	-1165.17			0.00159	303.081		0.13011	734.655	0.13597	734.314	0.09475	736.714	0.00159	-1266.11			0.0041	53.9665			0.13181	67.1269	0.13939	67.1965	0.04722	66.3499
0.00205	323.876		0.17033	788.553	0.17815	788.643	0.12626	788.047	0.00205	-1249.37				0.00432	75.1606		0.17221	635.921	0.1823	635.847	0.12844	636.241	0.00432	-1198.14			0.00205	323.876		0.17341	732.134	0.18122	731.679	0.12626	734.879	0.00205	-1254.18			0.00527	55.1666			0.17555	67.5286	0.18566	67.6214	0.06276	66.4926
0.0025	383.594		0.21285	789.041	0.22263	789.154	0.15776	788.409	0.0025	-1189.66				0.00478	44.0404		0.21464	635.61	0.22725	635.518	0.15992	636.011	0.00478	-1229.25			0.0025	383.594		0.2167	729.613	0.22647	729.045	0.15776	733.045	0.0025	-1209.76			0.00644	56.0697			0.2193	67.9304	0.23192	68.0464	0.0783	66.6354
0.00296	387.925		0.25538	789.529	0.26712	789.664	0.18927	788.77	0.00296	-1185.34				0.00523	28.4132		0.25707	635.3	0.2722	635.189	0.19141	635.78	0.00523	-1244.87			0.00296	387.925		0.25999	727.093	0.27172	726.41	0.18927	731.21	0.00296	-1205.87			0.00761	56.6101			0.26304	68.3321	0.27819	68.4713	0.09385	66.7782
0.00341	393.521		0.2979	790.018	0.3116	790.175	0.22078	789.132	0.00341	-1179.75				0.00568	17.4611		0.29949	634.989	0.31715	634.86	0.22289	635.55	0.00568	-1255.82			0.00341	393.521		0.30329	724.572	0.31696	723.776	0.22078	729.376	0.00341	-1180.24			0.00879	56.7888			0.30678	68.7339	0.32446	68.8963	0.10939	66.9209
0.00387	364.195		0.34043	790.506	0.35608	790.686	0.25229	789.494	0.00387	-1209.09				0.00614	13.6975		0.34192	634.679	0.3621	634.531	0.25438	635.319	0.00614	-1259.57			0.00387	364.195		0.34658	722.051	0.36221	721.141	0.25229	727.542	0.00387	-1203.69			0.00996	56.6643			0.35052	69.1356	0.37073	69.3212	0.12493	67.0637
0.00432	328.43		0.38295	790.994	0.40056	791.197	0.28379	789.856	0.00432	-1244.86				0.00659	10.6747		0.38435	634.368	0.40705	634.202	0.28586	635.089	0.00659	-1262.59			0.00432	328.43		0.38988	719.53	0.40746	718.507	0.28379	725.707	0.00432	-1240.35			0.01113	56.3335			0.39426	69.5374	0.417	69.7462	0.14048	67.2065
0.00478	293.109		0.38549	791.023	0.40373	791.234	0.3153	790.218	0.00478	-1280.2				0.00705	9.43178		0.38695	634.349	0.41005	634.181	0.31734	634.859	0.00705	-1263.83			0.00478	293.109		0.3923	719.39	0.41062	718.323	0.3153	723.873	0.00478	-1276.34			0.0123	55.9059			0.39655	69.5584	0.41992	69.7731	0.15602	67.3492
0.00523	272.029		0.39039	791.08	0.40982	791.308	0.34681	790.579	0.00523	-1301.29				0.0075	8.30072		0.39195	634.313	0.41582	634.139	0.34883	634.628	0.0075	-1264.95			0.00523	272.029		0.39695	719.119	0.4167	717.971	0.34681	722.038	0.00523	-1298.49			0.01347	55.4787			0.40094	69.5987	0.42555	69.8249	0.17156	67.492
0.00568	255.878		0.39503	791.133	0.41561	791.391	0.37832	790.941	0.00568	-1317.45				0.00796	8.07705		0.3967	634.278	0.42129	634.102	0.38031	634.398	0.00796	-1265.17			0.00568	255.878		0.40136	718.862	0.42246	717.644	0.37832	720.204	0.00568	-1314.57			0.01464	55.1176			0.40511	69.637	0.43089	69.8746	0.18711	67.6347
0.00614	250.164		0.39943	791.184	0.42109	791.51	0.40982	791.353	0.00614	-1323.17				0.00841	7.86086		0.4012	634.246	0.42648	634.079	0.4118	634.229	0.00841	-1265.38			0.00614	250.164		0.40554	718.618	0.42793	717.356	0.40982	718.37	0.00614	-1319.76			0.01582	54.8487			0.40906	69.6733	0.43595	69.9248	0.20265	67.7775
0.00659	246.707		0.40359	791.235	0.42627	791.728	0.44133	839.008	0.00659	-1326.64				0.00887	7.96836		0.40546	634.221	0.43138	634.093	0.44328	668.183	0.00887	-1265.26			0.00659	246.707		0.4095	718.388	0.4331	717.143	0.44133	725.317	0.00659	-1322.86			0.01699	54.6601			0.4128	69.7076	0.44073	69.9845	0.21819	67.9203
0.00705	245.737		0.40752	791.296	0.43116	792.162	0.47284	872.405	0.00705	-1327.62				0.00932	8.18544		0.40948	634.213	0.43601	634.2	0.47477	696.558	0.00932	-1265.04			0.00705	245.737		0.41323	718.171	0.43798	717.079	0.47284	752.731	0.00705	-1323.75			0.01816	54.5151			0.41633	69.74	0.44525	70.0799	0.23374	68.063
0.0075	244.968		0.41123	791.393	0.43578	793.001	0.50434	841.608	0.0075	-1328.4				0.00978	8.305		0.41327	634.254	0.44038	634.508	0.50625	665.962	0.00978	-1264.91			0.0075	244.968		0.41675	717.969	0.44258	717.29	0.50434	763.279	0.0075	-1324.23			0.01933	54.3689			0.41965	69.7707	0.44951	70.2717	0.24928	68.2058
0.00796	244.442		0.41471	791.59	0.44012	794.496	0.53585	793.82	0.00796	-1328.94				0.01023	8.04553		0.41684	634.41	0.44449	635.187	0.53774	633.468	0.01023	-1265.17			0.00796	244.442		0.42007	717.789	0.44691	717.949	0.53585	712.964	0.00796	-1324.72			0.0205	54.1871			0.42278	69.7999	0.45352	70.6743	0.26482	68.3485
0.00841	244.06		0.41799	792.011	0.4442	796.916	0.56736	793.112	0.00841	-1329.33				0.01069	7.91593		0.42019	634.794	0.44835	636.458	0.56922	633.016	0.01069	-1265.29			0.00841	244.06		0.42318	717.648	0.45098	719.254	0.56736	709.199	0.00841	-1325.15			0.02167	53.9582			0.42573	69.8293	0.45729	71.464	0.28037	68.4913
0.00887	243.62		0.42106	792.843	0.44803	800.485	0.59887	793.473	0.00887	-1329.78				0.01114	8.00276		0.42333	635.565	0.45197	638.552	0.6007	632.785	0.01114	-1265.2			0.00887	243.62		0.4261	717.588	0.4548	721.38	0.59887	707.362	0.00887	-1325.34			0.02284	53.6987			0.42848	69.8641	0.46082	72.8605	0.29591	68.6341
0.00932	243.659		0.42393	794.317	0.45161	805.317	0.63037	793.835	0.00932	-1329.75				0.0116	8.23779		0.42627	636.897	0.45536	641.647	0.63219	632.555	0.0116	-1264.95			0.00932	243.659		0.42883	717.675	0.45837	724.435	0.63037	705.528	0.00932	-1325.39			0.02402	53.4481			0.43107	69.918	0.46413	75.0802	0.31145	68.7768
0.00978	243.518		0.42662	796.654	0.45495	811.37	0.66188	794.197	0.00978	-1329.9				0.01205	8.25376		0.42901	638.939	0.45852	645.816	0.66367	632.325	0.01205	-1264.93			0.00978	243.518		0.43138	718.001	0.4617	728.413	0.66188	703.693	0.00978	-1325.36			0.02519	53.2576			0.43347	70.0178	0.46721	78.2732	0.327	68.9196
0.01023	243.369		0.42911	799.992	0.45806	818.447	0.69339	794.559	0.01023	-1330.06				0.01251	8.14693		0.43157	641.758	0.46147	650.987	0.69516	632.094	0.01251	-1265.03			0.01023	243.369		0.43375	718.657	0.4648	733.191	0.69339	701.859	0.01023	-1325.41			0.02636	53.1747			0.43572	70.2047	0.47008	82.4695	0.34254	69.0623
0.01069	243.244		0.43143	804.334	0.46095	826.225	0.7249	794.92	0.01069	-1330.2				0.01296	7.99194		0.43394	645.314	0.4642	656.955	0.72664	631.864	0.01296	-1265.18			0.01069	243.244		0.43596	719.708	0.46768	738.549	0.7249	700.024	0.01069	-1325.38			0.02753	53.2282			0.4378	70.527	0.47275	87.5574	0.35808	69.2051
0.01114	243.217		0.43358	809.532	0.46362	834.318	0.7564	795.282	0.01114	-1330.23				0.01342	7.9687		0.43613	649.461	0.46673	663.421	0.75813	631.634	0.01342	-1265.2			0.01114	243.217		0.438	721.163	0.47035	744.208	0.7564	698.19	0.01114	-1325.54			0.0287	53.419			0.43973	71.0247	0.47522	93.3016	0.37363	69.3479
0.0116	242.798		0.43556	815.316	0.46609	842.339	0.78791	795.644	0.0116	-1330.66				0.01387	7.84297		0.43816	653.972	0.46907	670.043	0.78961	631.403	0.01387	-1265.32			0.0116	242.798		0.43988	722.969	0.47281	749.879	0.78791	696.355	0.0116	-1325.63			0.02987	53.718			0.44151	71.7131	0.4775	99.3906	0.38917	69.4906
0.01205	242.593		0.43739	821.349	0.46836	849.951	0.81942	796.006	0.01205	-1330.88				0.01433	7.86804		0.44003	658.591	0.47122	676.497	0.82109	631.173	0.01433	-1265.28			0.01205	242.593		0.44161	725.017	0.47508	755.305	0.81942	694.521	0.01205	-1325.51			0.03105	54.0722			0.44314	72.5742	0.47959	105.496	0.40471	69.6334
0.01251	242.636		0.43906	827.295	0.47044	856.9	0.85093	796.367	0.01251	-1330.85				0.01478	7.79369		0.44174	663.075	0.47319	682.517	0.85258	630.942	0.01478	-1265.35			0.01251	242.636		0.4432	727.172	0.47715	760.288	0.85093	692.686	0.01251	-1325.27			0.03222	54.4173			0.44464	73.5588	0.48152	111.324	0.42026	69.7763
0.01296	242.851		0.44058	832.871	0.47235	863.028	0.88243	796.729	0.01296	-1330.64				0.01523	7.53735		0.4433	667.227	0.47499	687.916	0.88406	630.712	0.01523	-1265.6			0.01296	242.851		0.44465	729.296	0.47905	764.699	0.88243	690.852	0.01296	-1325.33			0.03339	54.6925			0.44602	74.5998	0.48327	116.649	0.4358	70.2189
0.01342	243.152		0.44197	837.873	0.47407	868.263	0.91394	797.091	0.01342	-1330.35				0.01569	7.52566		0.44472	670.914	0.47662	692.59	0.91555	630.482	0.01569	-1265.61			0.01342	243.152		0.44597	731.276	0.48077	768.475	0.91394	689.017	0.01342	-1325.22			0.03456	54.8543			0.44726	75.6273	0.48487	121.329	0.45134	79.2116
0.01387	243.091		0.44323	842.185	0.47564	872.607	0.94545	797.453	0.01387	-1330.42				0.01614	7.54298		0.446	674.067	0.4781	696.508	0.94703	630.251	0.01614	-1265.58			0.01387	243.091		0.44717	733.032	0.48233	771.608	0.94545	687.183	0.01387	-1325.39			0.03573	54.8859			0.44839	76.5826	0.48631	125.299	0.46689	80.6483
0.01433	242.841		0.44436	845.771	0.47705	876.115	0.97695	797.814	0.01433	-1330.68				0.0166	7.46686		0.44716	676.672	0.47943	699.696	0.97852	630.021	0.0166	-1265.65			0.01433	242.841		0.44824	734.522	0.48374	774.135	0.97695	685.348	0.01433	-1325.6			0.0369	54.799			0.4494	77.4254	0.48761	128.561	0.48243	114.12
0.01478	242.835		0.44537	848.658	0.47831	878.876	1.00846	798.176	0.01478	-1330.7				0.01705	7.34275		0.44819	678.757	0.48063	702.217	1.01	629.791	0.01705	-1265.77			0.01478	242.835		0.4492	735.737	0.48499	776.117	1.00846	683.514	0.01478	-1325.56			0.03807	54.63			0.45031	78.1351	0.48877	131.162	0.49797	136.437
0.01523	243.084		0.44627	850.91	0.47943	880.994	1.03997	798.538	0.01523	-1330.46				0.01751	7.35284		0.44911	680.376	0.48169	704.159	1.04149	629.56	0.01751	-1265.75			0.01523	243.084		0.45006	736.692	0.48611	777.629	1.03997	681.679	0.01523	-1325.16			0.03925	54.4296			0.45112	78.7084	0.48981	133.176	0.51352	96.8938
0.01569	242.818		0.44706	852.616	0.48041	882.578	1.07148	798.9	0.01569	-1330.74				0.01796	7.56042		0.44992	681.598	0.48262	705.613	1.07297	629.33	0.01796	-1265.54			0.01569	242.818		0.45081	737.416	0.48709	778.751	1.07148	679.845	0.01569	-1325			0.04042	54.2509			0.45183	79.1539	0.49072	134.694	0.52906	73.539
0.01614	242.616		0.44776	853.87	0.48128	883.733	1.10298	799.261	0.01614	-1330.95				0.01842	7.83139		0.45063	682.492	0.48344	706.674	1.10445	629.099	0.01842	-1265.26			0.01614	242.616		0.45147	737.945	0.48796	779.56	1.10298	678.01	0.01614	-1324.86			0.04159	54.1378			0.45246	79.488	0.49152	135.805	0.5446	70.9951
0.0166	242.644		0.44836	854.764	0.48203	884.551	1.13449	799.623	0.0166	-1330.93				0.01887	7.76367		0.45125	683.127	0.48415	707.424	1.13594	628.869	0.01887	-1265.32			0.0166	242.644		0.45204	738.318	0.4887	780.125	1.13449	676.176	0.0166	-1324.88			0.04276	54.1169			0.453	79.7299	0.49221	136.595	0.56015	71.0616
0.01705	242.716		0.44887	855.381	0.48267	885.114	1.166	799.985	0.01705	-1330.87				0.01933	7.92913		0.45178	683.564	0.48476	707.939	1.16742	628.639	0.01933	-1265.15			0.01705	242.716		0.45253	738.57	0.48935	780.505	1.166	674.341	0.01705	-1324.79			0.04393	54.1936			0.45346	79.8988	0.49281	137.14	0.57569	71.2038
0.01751	242.81		0.44931	855.793	0.48322	885.489	1.19751	800.347	0.01751	-1330.79				0.01978	7.79975		0.45222	683.854	0.48527	708.28	1.19891	628.408	0.01978	-1265.27			0.01751	242.81		0.45295	738.733	0.48989	780.75	1.19751	672.507	0.01751	-1324.69			0.0451	54.3538			0.45385	80.0127	0.49331	137.503	0.59124	71.3465
0.01796	242.736		0.44967	856.057	0.48367	885.729	1.22901	800.708	0.01796	-1330.87				0.02024	7.78573		0.4526	684.038	0.4857	708.496	1.23039	628.178	0.02024	-1265.28			0.01796	242.736		0.4533	738.833	0.49034	780.9	1.22901	670.673	0.01796	-1324.47			0.04628	54.5686			0.45418	80.0863	0.49373	137.736	0.60678	71.4893
0.01842	242.588		0.44997	856.219	0.48404	885.876	1.26052	801.07	0.01842	-1331.03				0.02069	7.56807		0.4529	684.149	0.48605	708.627	1.26188	627.948	0.02069	-1265.49			0.01842	242.588		0.45358	738.889	0.49071	780.986	1.26052	668.838	0.01842	-1324.32			0.04745	54.8012			0.45445	80.132	0.49407	137.878	0.62232	71.632
0.01887	242.377		0.45021	856.312	0.48434	885.961	1.29203	801.432	0.01887	-1331.25				0.02115	7.45983		0.45314	684.213	0.48634	708.702	1.29336	627.717	0.02115	-1265.59			0.01887	242.377		0.45381	738.918	0.49101	781.03	1.29203	667.004	0.01887	-1324.41			0.04862	55.0143			0.45466	80.1588	0.49434	137.961	0.63787	71.7748
0.01933	242.319		0.4504	856.364	0.48457	886.008	1.32354	801.794	0.01933	-1331.32				0.0216	7.48915		0.45334	684.247	0.48656	708.742	1.32484	627.487	0.0216	-1265.56			0.01933	242.319		0.45398	738.93	0.49124	781.05	1.32354	665.169	0.01933	-1324.38			0.04979	55.1755			0.45483	80.1737	0.49456	138.006	0.65341	71.9176
0.01978	242.216		0.45054	856.389	0.48474	886.032	1.35504	802.155	0.01978	-1331.43				0.02206	7.60241		0.45348	684.263	0.48672	708.761	1.35633	627.257	0.02206	-1265.44			0.01978	242.216		0.45412	738.934	0.49141	781.056	1.35504	663.335	0.01978	-1324.45			0.05096	55.2611			0.45495	80.1815	0.49472	138.028	0.66895	72.0603
0.02024	242.162		0.45064	856.401	0.48487	886.043	1.38655	802.517	0.02024	-1331.5				0.02251	7.66782		0.45358	684.27	0.48684	708.769	1.38781	627.026	0.02251	-1265.36			0.02024	242.162		0.45421	738.933	0.49154	781.056	1.38655	661.5	0.02024	-1324.39			0.05213	55.2574			0.45504	80.1852	0.49483	138.039	0.6845	72.2031
0.02069	242.196		0.4507	856.406	0.48495	886.047	1.41806	802.879	0.02069	-1331.47				0.02297	7.77227		0.45365	684.272	0.48692	708.772	1.4193	626.796	0.02297	-1265.25			0.02069	242.196		0.45427	738.931	0.49162	781.054	1.41806	659.666	0.02069	-1324.49			0.0533	55.1613			0.4551	80.1868	0.49491	138.043	0.70004	72.3458
0.02115	242.363		0.45075	856.407	0.485	886.049	1.44956	803.241	0.02115	-1331.32				0.02342	7.94506		0.45369	684.273	0.48696	708.772	1.45078	626.565	0.02342	-1265.07			0.02115	242.363		0.45431	738.93	0.49167	781.052	1.44956	657.831	0.02115	-1324.37			0.05448	54.979			0.45514	80.1874	0.49496	138.044	0.71558	72.4886
0.0216	242.565		0.45077	856.408	0.48503	886.049	1.48107	803.603	0.0216	-1331.13				0.02388	7.82662		0.45371	684.273	0.48699	708.772	1.48227	626.335	0.02388	-1265.19			0.0216	242.565		0.45433	738.928	0.4917	781.05	1.48107	655.997	0.0216	-1324.26			0.05565	54.725			0.45516	80.1877	0.49498	138.045	0.73113	72.6314
0.02206	242.797		0.45077	856.408	0.48504	886.05	1.51258	803.964	0.02206	-1330.9				0.02433	7.68748		0.45372	684.273	0.487	708.772	1.51375	626.105	0.02433	-1265.32			0.02206	242.797		0.45434	738.928	0.49171	781.05	1.51258	654.162	0.02206	-1324.12			0.05682	54.4211			0.45517	80.1877	0.49499	138.045	0.74667	72.7741
0.02251	242.879		0.45078	856.408	0.48504	886.05	1.54409	804.326	0.02251	-1330.83				0.02478	7.41879		0.45372	684.273	0.487	708.772	1.54524	625.874	0.02478	-1265.58			0.02251	242.879		0.45434	738.928	0.49171	781.05	1.54409	652.328	0.02251	-1324.05			0.05799	54.0941			0.45517	80.1877	0.49499	138.045	0.76221	72.9169
0.02297	242.971		0.45078	856.408	0.48505	886.05	1.57559	804.688	0.02297	-1330.75				0.02524	7.47649		0.45373	684.273	0.487	708.772	1.57672	625.644	0.02524	-1265.52			0.02297	242.971		0.45435	738.928	0.49171	781.049	1.57559	650.493	0.02297	-1324.08			0.05916	53.7736			0.45517	80.1878	0.495	138.045	0.77776	73.0597
0.02342	243.153		0.45081	856.408	0.48508	886.05	1.6071	805.05	0.02342	-1330.58				0.02569	7.56256		0.45376	684.272	0.48704	708.772	1.6082	625.414	0.02569	-1265.42			0.02342	243.153		0.45438	738.926	0.49174	781.047	1.6071	648.659	0.02342	-1324.15			0.06033	53.4891			0.45519	80.1879	0.49502	138.045	0.7933	73.2024
0.02388	243.07		0.45089	856.405	0.48516	886.049	1.63861	805.411	0.02388	-1330.67				0.02615	7.64385		0.45384	684.269	0.48712	708.769	1.63969	625.183	0.02615	-1265.33			0.02388	243.07		0.45446	738.919	0.49183	781.041	1.63861	646.824	0.02388	-1324.22			0.06151	53.2661			0.45525	80.1878	0.49508	138.044	0.80884	73.3452
0.02433	242.872		0.45105	856.39	0.48533	886.04	1.67012	805.773	0.02433	-1330.88				0.0266	7.74889		0.454	684.256	0.48728	708.757	1.67117	624.953	0.0266	-1265.22			0.02433	242.872		0.45461	738.902	0.49199	781.023	1.67012	644.99	0.02433	-1324.16			0.06268	53.122			0.45537	80.1857	0.49521	138.038	0.82439	73.4879
0.02478	242.523		0.45131	856.333	0.4856	886.005	1.70162	806.135	0.02478	-1331.24				0.02706	7.78659		0.45426	684.213	0.48755	708.717	1.70266	624.722	0.02706	-1265.18			0.02478	242.523		0.45487	738.857	0.49226	780.979	1.70162	643.155	0.02478	-1324.22			0.06385	53.0634			0.45556	80.1764	0.49541	138.016	0.83993	73.6307
0.02524	242.537		0.45171	856.176	0.48601	885.909	1.73313	806.497	0.02524	-1331.24				0.02751	7.80015		0.45466	684.098	0.48795	708.612	1.73414	624.492	0.02751	-1265.16			0.02524	242.537		0.45526	738.755	0.49267	780.88	1.73313	641.321	0.02524	-1324.12			0.06502	53.0845			0.45585	80.1493	0.49571	137.955	0.85547	73.7734
0.02569	242.485		0.45225	855.816	0.48658	885.685	1.76464	806.858	0.02569	-1331.3				0.02797	7.80489		0.45521	683.839	0.48851	708.375	1.76563	624.262	0.02797	-1265.15			0.02569	242.485		0.4558	738.542	0.49323	780.675	1.76464	639.486	0.02569	-1323.96			0.06619	53.1681			0.45626	80.0853	0.49614	137.812	0.87102	73.9162
0.02615	242.555		0.45298	855.084	0.48733	885.225	1.79615	807.22	0.02615	-1331.24				0.02842	7.79486		0.45594	683.32	0.48925	707.898	1.79711	624.031	0.02842	-1265.15			0.02615	242.555		0.45651	738.135	0.49399	780.281	1.79615	637.652	0.02615	-1323.9			0.06736	53.2887			0.4568	79.9537	0.4967	137.519	0.88656	74.059
0.0266	242.425		0.45392	853.739	0.4883	884.371	1.82765	807.582	0.0266	-1331.38				0.02888	7.87366		0.45688	682.368	0.49021	707.019	1.82859	623.801	0.02888	-1265.07			0.0266	242.425		0.45743	737.417	0.49495	779.578	1.82765	635.817	0.0266	-1323.93			0.06853	53.417			0.45749	79.7106	0.49743	136.974	0.9021	74.2017
0.02706	242.529		0.45508	851.461	0.48952	882.898	1.85916	807.944	0.02706	-1331.29				0.02933	7.94088		0.45805	680.759	0.4914	705.519	1.86008	623.571	0.02933	-1264.99			0.02706	242.529		0.45858	736.24	0.49616	778.398	1.85916	633.983	0.02706	-1323.87			0.06971	53.526			0.45835	79.2995	0.49833	136.032	0.91765	74.3445
0.02751	242.371		0.45651	847.888	0.491	880.518	1.89067	808.305	0.02751	-1331.46				0.02979	7.94463		0.45948	678.227	0.49286	703.118	1.89156	623.34	0.02979	-1264.98			0.02751	242.371		0.45999	734.452	0.49763	776.524	1.89067	632.148	0.02751	-1323.87			0.07088	53.5958			0.4594	78.6587	0.49944	134.509	0.93319	74.4873
0.02797	242.371		0.45822	842.69	0.49278	876.893	1.92217	808.667	0.02797	-1331.47				0.03024	7.74028		0.4612	674.517	0.4946	699.502	1.92305	623.11	0.03024	-1265.18			0.02797	242.371		0.46167	731.949	0.4994	773.706	1.92217	630.314	0.02797	-1323.77			0.07205	53.6165			0.46067	77.7386	0.50076	132.179	0.94873	74.63
0.02842	242.498		0.46024	835.716	0.49487	871.678	1.95368	809.029	0.02842	-1331.35				0.0307	7.55683		0.46323	669.476	0.49667	694.378	1.95453	622.88	0.0307	-1265.36			0.02842	242.498		0.46366	728.755	0.50149	769.689	1.95368	628.479	0.02842	-1323.67			0.07322	53.5902			0.46216	76.5306	0.50233	128.806	0.96428	74.7728
0.02888	242.673		0.4626	827.177	0.49732	864.595	1.98519	809.391	0.02888	-1331.18				0.03115	7.42784		0.4656	663.181	0.49907	687.569	1.98602	622.649	0.03115	-1265.48			0.02888	242.673		0.46599	725.104	0.50392	764.277	1.98519	626.645	0.02888	-1323.45			0.07439	53.5286			0.4639	75.0999	0.50415	124.183	0.97982	74.9155
0.02933	242.469		0.46532	817.791	0.50015	855.558	2.0167	809.752	0.02933	-1331.4				0.03161	7.48718		0.46833	656.06	0.50185	679.139	2.0175	622.419	0.03161	-1265.41			0.02933	242.469		0.46866	721.451	0.50673	757.425	2.0167	624.81	0.02933	-1323.36			0.07556	53.4508			0.46591	73.6025	0.50626	118.208	0.99536	75.0583
0.02979	242.389		0.46843	808.735	0.50337	844.813	2.0482	810.114	0.02979	-1331.49				0.03206	7.49876		0.47146	648.9	0.50502	669.525	2.04899	622.188	0.03206	-1265.39			0.02979	242.389		0.47172	718.336	0.50994	749.335	2.0482	622.976	0.02979	-1323.32			0.07674	53.3793			0.4682	72.2554	0.50867	110.969	1.01091	75.2011
0.03024	242.325		0.47195	801.286	0.50703	833.031	2.07971	810.476	0.03024	-1331.56				0.03252	7.46923		0.47499	642.662	0.50861	659.566	2.08047	621.958	0.03252	-1265.42			0.03024	242.325		0.47519	716.136	0.51358	740.533	2.07971	621.141	0.03024	-1323.39			0.07791	53.3355			0.4708	71.2512	0.51139	102.829	1.02645	75.3438
0.0307	242.464		0.47591	796.25	0.51114	821.291	2.11122	810.838	0.0307	-1331.44				0.03297	7.64675		0.47897	638.093	0.51266	650.369	2.11195	621.728	0.03297	-1265.23			0.0307	242.464		0.47909	714.859	0.51767	731.833	2.11122	619.307	0.0307	-1323.33			0.07908	53.3379			0.47373	70.6616	0.51446	94.4331	1.04199	75.4866
0.03115	242.466		0.48034	793.58	0.51574	810.853	2.14273	811.199	0.03115	-1331.44				0.03343	7.73718		0.48342	635.381	0.51718	642.967	2.14344	621.497	0.03343	-1265.14			0.03115	242.466		0.48345	714.205	0.52224	724.154	2.14273	617.472	0.03115	-1323.21			0.08025	53.3998			0.47699	70.4111	0.51789	86.6199	1.05754	75.6293
0.03161	242.544		0.48525	792.544	0.52085	802.755	2.17423	811.561	0.03161	-1331.38				0.03388	7.76161		0.48836	634.124	0.52219	637.914	2.17492	621.267	0.03388	-1265.1			0.03161	242.544		0.48829	713.819	0.52732	718.212	2.17423	615.638	0.03161	-1323.15			0.08142	53.5294			0.48063	70.3532	0.5217	80.1848	1.07308	75.7721
0.03206	242.624		0.49069	792.296	0.52649	797.423	2.20574	811.923	0.03206	-1331.31				0.03433	7.71085		0.49382	633.676	0.52774	635.074	2.20641	621.037	0.03433	-1265.15			0.03206	242.624		0.49364	713.491	0.53293	714.246	2.20574	613.804	0.03206	-1323.21			0.08259	53.7298			0.48464	70.3703	0.52591	75.6051	1.08862	75.9149
0.03252	242.694		0.49667	792.307	0.5327	794.546	2.23725	812.285	0.03252	-1331.25				0.03479	7.87488		0.49982	633.539	0.53384	633.798	2.23789	620.806	0.03479	-1264.98			0.03252	242.694		0.49953	713.146	0.53911	711.965	2.23725	611.969	0.03252	-1323.3			0.08376	53.9991			0.48905	70.4082	0.53054	72.8707	1.10417	76.0576
0.03297	242.594		0.50321	792.375	0.5395	793.342	2.26876	812.646	0.03297	-1331.36				0.03524	7.85548		0.5064	633.477	0.54053	633.34	2.26938	620.576	0.03524	-1264.99			0.03297	242.594		0.50597	712.771	0.54587	710.769	2.26876	610.135	0.03297	-1323.17			0.08494	54.3312			0.49389	70.4524	0.53561	71.5541	1.11971	76.2004
0.03343	242.448		0.51035	792.457	0.54692	793	2.30026	813.008	0.03343	-1331.51				0.0357	7.69334		0.51357	633.423	0.54782	633.19	2.30086	620.346	0.0357	-1265.15			0.03343	242.448		0.513	712.361	0.55324	710.086	2.30026	608.3	0.03343	-1323.12			0.08611	54.7147			0.49916	70.5008	0.54114	71.078	1.13525	76.3431
0.03388	242.465		0.51811	792.546	0.55498	792.989	2.33177	813.37	0.03388	-1331.51				0.03615	7.52691		0.52137	633.366	0.55574	633.116	2.33234	620.115	0.03615	-1265.31			0.03388	242.465		0.52065	711.917	0.56126	709.562	2.33177	606.466	0.03388	-1323			0.08728	55.133			0.50489	70.5535	0.54715	70.9793	1.1508	76.4859
0.03433	242.613		0.52652	792.643	0.56371	793.072	2.36328	813.732	0.03433	-1331.37				0.03661	7.62698		0.52982	633.304	0.56432	633.052	2.36383	619.885	0.03661	-1265.2			0.03433	242.613		0.52893	711.434	0.56995	709.047	2.36328	604.631	0.03433	-1322.84			0.08845	55.5638			0.5111	70.6105	0.55367	71.0066	1.16634	76.6287
0.03479	242.673		0.5356	792.747	0.57314	793.178	2.39478	814.093	0.03479	-1331.32				0.03706	7.61662		0.53894	633.237	0.57359	632.984	2.39531	619.654	0.03706	-1265.2			0.03479	242.673		0.53787	710.914	0.57932	708.5	2.39478	602.797	0.03479	-1322.62			0.08962	55.9804			0.5178	70.6721	0.5607	71.0665	1.18188	76.7714
0.03524	242.626		0.54538	792.859	0.5833	793.295	2.42629	814.455	0.03524	-1331.38				0.03752	7.78657		0.54877	633.165	0.58357	632.911	2.4268	619.424	0.03752	-1265.03			0.03524	242.626		0.54749	710.353	0.58943	707.912	2.42629	600.962	0.03524	-1322.58			0.09079	56.3532			0.52502	70.7384	0.56828	71.1357	1.19743	76.9142
0.0357	242.704		0.55588	792.98	0.59421	793.42	2.4578	814.817	0.0357	-1331.31				0.03797	7.73334		0.55932	633.088	0.5943	632.832	2.45828	619.194	0.03797	-1265.07			0.0357	242.704		0.55784	709.751	0.60027	707.28	2.4578	599.128	0.0357	-1322.59			0.09197	56.6529			0.53278	70.8096	0.57641	71.2104	1.21297	77.057
0.03615	242.761		0.56714	793.109	0.60589	793.554	2.48931	815.179	0.03615	-1331.26				0.03843	7.65245		0.57062	633.005	0.60578	632.748	2.48977	618.963	0.03843	-1265.15			0.03615	242.761		0.56892	709.106	0.6119	706.604	2.48931	597.293	0.03615	-1322.6			0.09314	56.8545			0.54109	70.8859	0.58513	71.2904	1.22851	77.1997
0.03661	242.863		0.57917	793.247	0.61839	793.697	2.52081	815.541	0.03661	-1331.17				0.03888	7.54946		0.58271	632.917	0.61806	632.658	2.52125	618.733	0.03888	-1265.24			0.03661	242.863		0.58076	708.416	0.62432	705.88	2.52081	595.459	0.03661	-1322.44			0.09431	56.9407			0.54997	70.9675	0.59445	71.376	1.24406	77.3425
0.03706	242.842		0.592	793.394	0.63171	793.85	2.55232	815.902	0.03706	-1331.2				0.03934	7.55881		0.59559	632.823	0.63116	632.563	2.55274	618.503	0.03934	-1265.23			0.03706	242.842		0.59339	707.681	0.63757	705.109	2.55232	593.624	0.03706	-1322.34			0.09548	56.9052			0.55944	71.0545	0.60438	71.4673	1.2596	77.4852
0.03752	242.806		0.60565	793.551	0.64589	794.013	2.58383	816.264	0.03752	-1331.25				0.03979	7.63941		0.60932	632.722	0.6451	632.461	2.58422	618.272	0.03979	-1265.14			0.03752	242.806		0.60684	706.898	0.65168	704.287	2.58383	591.79	0.03752	-1322.26			0.09665	56.7535			0.56953	71.1471	0.61496	71.5645	1.27514	77.628
0.03797	242.852		0.62016	793.718	0.66097	794.186	2.61534	816.626	0.03797	-1331.21				0.04025	7.86527		0.62389	632.616	0.65991	632.352	2.6157	618.042	0.04025	-1264.91			0.03797	242.852		0.62113	706.066	0.66667	703.415	2.61534	589.955	0.03797	-1322.2			0.09782	56.503			0.58024	71.2456	0.6262	71.6677	1.29069	77.7708
0.03843	242.799		0.63555	793.895	0.67695	794.37	2.64684	816.988	0.03843	-1331.28				0.0407	7.89991		0.63935	632.503	0.67562	632.237	2.64719	617.811	0.0407	-1264.87			0.03843	242.799		0.63628	705.184	0.68256	702.489	2.64684	588.121	0.03843	-1322.07			0.09899	56.1809			0.59161	71.3499	0.63813	71.7772	1.30623	77.9135
0.03888	242.818		0.65185	794.082	0.69387	794.564	2.67835	817.349	0.03888	-1331.27				0.04116	7.93134		0.65572	632.383	0.69226	632.115	2.67867	617.581	0.04116	-1264.83			0.03888	242.818		0.65233	704.25	0.69939	701.509	2.67835	586.286	0.03888	-1321.91			0.10017	55.8205			0.60364	71.4604	0.65075	71.8931	1.32178	78.0563
0.03934	242.861		0.66908	794.279	0.71176	794.77	2.70986	817.711	0.03934	-1331.24				0.04161	7.89188		0.67303	632.256	0.70984	631.987	2.71016	617.351	0.04161	-1264.86			0.03934	242.861		0.66929	703.262	0.71719	700.473	2.70986	584.452	0.03934	-1321.87			0.10134	55.4577			0.61636	71.5773	0.66409	72.0157	1.33732	78.199
0.03979	242.937		0.68726	794.488	0.73065	794.986	2.74137	818.073	0.03979	-1331.17				0.04207	7.81461		0.6913	632.123	0.7284	631.851	2.74164	617.12	0.04207	-1264.93			0.03979	242.937		0.68719	702.22	0.73597	699.38	2.74137	582.617	0.03979	-1321.96			0.10251	55.1269			0.62979	71.7006	0.67818	72.145	1.35286	78.3418
0.04025	242.949		0.70642	794.708	0.75055	795.215	2.77287	818.435	0.04025	-1331.17				0.04252	7.7076		0.71055	631.982	0.74797	631.708	2.77313	616.89	0.04252	-1265.03			0.04025	242.949		0.70606	701.121	0.75576	698.227	2.77287	580.783	0.04025	-1322.07			0.10368	54.8572			0.64394	71.8306	0.69302	72.2814	1.36841	78.4846
0.0407	242.936		0.71638	794.823	0.7609	795.334	2.80438	818.796	0.0407	-1331.19				0.04298	7.81021		0.72056	631.908	0.75813	631.633	2.80461	616.66	0.04298	-1264.92			0.0407	242.936		0.71587	700.55	0.76605	697.628	2.80438	578.948	0.0407	-1322.06			0.10485	54.6699			0.65129	71.8981	0.70074	72.3523	1.38395	78.6273
0.04116	242.971		0.95669	797.582	0.99675	798.042	2.83589	819.158	0.04116	-1331.17				0.04343	7.91211		0.96045	630.153	0.99426	629.906	2.83609	616.429	0.04343	-1264.81			0.04116	242.971		0.95623	686.555	1.00139	683.926	2.83589	577.114	0.04116	-1322.04			0.10602	54.5759			0.83025	73.5418	0.87475	73.9505	1.39949	78.7701
0.04161	242.935		1.197	800.341	1.23261	800.75	2.86739	819.52	0.04161	-1331.22				0.04388	8.02727		1.20034	628.398	1.2304	628.178	2.86758	616.199	0.04388	-1264.69			0.04161	242.935		1.19659	672.561	1.23673	670.223	2.86739	575.279	0.04161	-1322.04			0.1072	54.5751			1.00921	75.1855	1.04877	75.5488	1.41504	78.9128
0.04207	242.882		1.4373	803.1	1.46846	803.458	2.8989	819.882	0.04207	-1331.28				0.04434	7.99717		1.44023	626.643	1.46653	626.45	2.89906	615.969	0.04434	-1264.72			0.04207	242.882		1.43694	658.566	1.47207	656.521	2.8989	573.445	0.04207	-1322.02			0.10837	54.6555			1.18817	76.8292	1.22279	77.1471	1.43058	79.0556
0.04252	242.781		1.67761	805.859	1.70432	806.166	2.93041	820.243	0.04252	-1331.39				0.04479	7.83429		1.68012	624.887	1.70266	624.722	2.93055	615.738	0.04479	-1264.87			0.04252	242.781		1.6773	644.571	1.70741	642.818	2.93041	571.61	0.04252	-1322			0.10954	54.795			1.36713	78.4729	1.3968	78.7454	1.44612	79.1984
0.04298	242.787		1.91792	808.618	1.94017	808.874	2.96192	820.605	0.04298	-1331.39				0.04525	7.81689		1.92001	623.132	1.93879	622.995	2.96203	615.508	0.04525	-1264.88			0.04298	242.787		1.91766	630.577	1.94275	629.116	2.96192	569.776	0.04298	-1321.88			0.11071	54.9633			1.5461	80.1166	1.57082	80.3437	1.46167	79.3411
0.04343	242.72		2.15823	811.377	2.17603	811.582	2.99342	820.967	0.04343	-1331.47				0.0457	7.91831		2.15989	621.377	2.17493	621.267	2.99352	615.277	0.0457	-1264.77			0.04343	242.72		2.15802	616.582	2.17809	615.413	2.99342	567.941	0.04343	-1321.73			0.11188	55.1263			1.72506	81.7603	1.74483	81.9419	1.47721	79.4839
0.04388	242.562		2.39853	814.137	2.41189	814.29	3.02493	821.329	0.04388	-1331.64				0.04616	7.99032		2.39978	619.622	2.41106	619.539	3.025	615.047	0.04616	-1264.7			0.04388	242.562		2.39838	602.587	2.41343	601.711	3.02493	566.107	0.04388	-1321.64			0.11305	55.2506			1.90402	83.404	1.91885	83.5402	1.49275	79.6266
0.04434	242.489		2.63884	816.896	2.64774	816.998	3.05644	821.69	0.04434	-1331.72				0.04661	7.91001		2.63967	617.866	2.64719	617.811	3.05648	614.817	0.04661	-1264.77			0.04434	242.489		2.63874	588.593	2.64877	588.008	3.05644	564.272	0.04434	-1321.57			0.11422	55.3096			2.08298	85.0477	2.09287	85.1385	1.5083	79.7694
0.04479	242.406		2.87915	819.655	2.8836	819.706	3.08795	822.052	0.04479	-1331.82				0.04707	7.88352		2.87956	616.111	2.88332	616.084	3.08797	614.586	0.04707	-1264.79			0.04479	242.406		2.8791	574.598	2.88411	574.306	3.08795	562.438	0.04479	-1321.44			0.1154	55.2881			2.26194	86.6914	2.26688	86.7368	1.52384	79.9122
0.04525	242.331		3.11945	822.414	3.11945	822.414	3.11945	822.414	0.04525	-1331.9				0.04752	7.92916		3.11945	614.356	3.11945	614.356	3.11945	614.356	0.04752	-1264.74			0.04525	242.331		3.11945	560.603	3.11945	560.603	3.11945	560.603	0.04525	-1321.36			0.11657	55.1857			2.4409	88.3351	2.4409	88.3351	1.53938	80.0549
0.0457	242.296								0.0457	-1331.95				0.04798	8.09022								0.04798	-1264.57			0.0457	242.296								0.0457	-1321.37			0.11774	55.0171							1.55493	80.1977
0.04616	242.319								0.04616	-1331.94				0.04843	8.14076								0.04843	-1264.51			0.04616	242.319								0.04616	-1321.32			0.11891	54.8096							1.57047	80.3405
0.04661	242.417								0.04661	-1331.85				0.04889	8.1657								0.04889	-1264.48			0.04661	242.417								0.04661	-1321.19			0.12008	54.5969							1.58601	80.4832
0.04707	242.587								0.04707	-1331.69				0.04934	8.21704								0.04934	-1264.42			0.04707	242.587								0.04707	-1321.12			0.12125	54.4119							1.60156	80.626
0.04752	242.623								0.04752	-1331.66				0.0498	8.2797								0.0498	-1264.35			0.04752	242.623								0.04752	-1321.15			0.12243	54.2789							1.6171	80.7687
0.04798	242.631								0.04798	-1331.67				0.05025	8.40286								0.05025	-1264.22			0.04798	242.631								0.04798	-1321.1			0.1236	54.2082							1.63264	80.9115
0.04843	242.553								0.04843	-1331.75				0.05071	8.27349								0.05071	-1264.35			0.04843	242.553								0.04843	-1321.02			0.12477	54.1938							1.64819	81.0543
0.04889	242.553								0.04889	-1331.76				0.05116	8.30545								0.05116	-1264.31			0.04889	242.553								0.04889	-1320.89			0.12594	54.2162							1.66373	81.197
0.04934	242.617								0.04934	-1331.71				0.05162	8.24959								0.05162	-1264.36			0.04934	242.617								0.04934	-1320.78			0.12711	54.2479							1.67927	81.3398
0.0498	242.68								0.0498	-1331.66				0.05207	8.14414								0.05207	-1264.46			0.0498	242.68								0.0498	-1320.88			0.12828	54.2623							1.69482	81.4825
0.05025	242.629								0.05025	-1331.72				0.05253	8.05543								0.05253	-1264.54			0.05025	242.629								0.05025	-1320.96			0.12945	54.2423							1.71036	81.6253
0.05071	242.716								0.05071	-1331.64				0.05298	8.07013								0.05298	-1264.52			0.05071	242.716								0.05071	-1321.01			0.13063	54.1864							1.7259	81.7681
0.05116	242.792								0.05116	-1331.58				0.05343	7.9063								0.05343	-1264.67			0.05116	242.792								0.05116	-1320.82			0.1318	54.1105							1.74145	81.9108
0.05162	242.754								0.05162	-1331.63				0.05389	7.82252								0.05389	-1264.75			0.05162	242.754								0.05162	-1320.69			0.13297	54.0452							1.75699	82.0536
0.05207	242.624								0.05207	-1331.77				0.05434	7.84874								0.05434	-1264.72			0.05207	242.624								0.05207	-1320.57			0.13414	54.0275							1.77253	82.1963
0.05253	242.577								0.05253	-1331.82				0.0548	7.88363								0.0548	-1264.68			0.05253	242.577								0.05253	-1320.4			0.13531	54.0912							1.78808	82.3391
0.05298	242.671								0.05298	-1331.74				0.05525	7.81841								0.05525	-1264.73			0.05298	242.671								0.05298	-1320.26			0.13648	54.257							1.80362	82.4819
0.05343	242.781								0.05343	-1331.64				0.05571	7.75278								0.05571	-1264.79			0.05343	242.781								0.05343	-1320.2			0.13766	54.5247							1.81916	82.6246
0.05389	242.844								0.05389	-1331.59				0.05616	7.59283								0.05616	-1264.95			0.05389	242.844								0.05389	-1320.18			0.13883	54.8713							1.83471	82.7674
0.05434	242.832								0.05434	-1331.61				0.05662	7.52054								0.05662	-1265.01			0.05434	242.832								0.05434	-1320.08			0.14	55.2543							1.85025	82.9102
0.0548	242.782								0.0548	-1331.67				0.05707	7.49323								0.05707	-1265.03			0.0548	242.782								0.0548	-1320.07			0.14117	55.6199							1.86579	83.0529
0.05525	242.72								0.05525	-1331.74				0.05753	7.5559								0.05753	-1264.96			0.05525	242.72								0.05525	-1320.13			0.14234	55.9136							1.88134	83.1957
0.05571	242.74								0.05571	-1331.73				0.05798	7.63795								0.05798	-1264.87			0.05571	242.74								0.05571	-1320.19			0.14351	56.0924							1.89688	83.3384
0.05616	242.72								0.05616	-1331.76				0.05844	7.80304								0.05844	-1264.7			0.05616	242.72								0.05616	-1320.19			0.14468	56.1328							1.91242	83.4812
0.05662	242.748								0.05662	-1331.75				0.05889	7.98368								0.05889	-1264.52			0.05662	242.748								0.05662	-1320.12			0.14586	56.0354							1.92797	83.6239
0.05707	242.853								0.05707	-1331.65				0.05935	8.10086								0.05935	-1264.39			0.05707	242.853								0.05707	-1320			0.14703	55.8238							1.94351	83.7667
0.05753	242.955								0.05753	-1331.56				0.0598	8.18629								0.0598	-1264.3			0.05753	242.955								0.05753	-1319.89			0.1482	55.5391							1.95905	83.9095
0.05798	242.957								0.05798	-1331.57				0.06026	8.29726								0.06026	-1264.18			0.05798	242.957								0.05798	-1319.85			0.14937	55.2303							1.9746	84.0522
0.05844	242.99								0.05844	-1331.55				0.06071	8.30432								0.06071	-1264.17			0.05844	242.99								0.05844	-1319.79			0.15054	54.9447							1.99014	84.195
0.05889	242.963								0.05889	-1331.58				0.06117	8.16435								0.06117	-1264.3			0.05889	242.963								0.05889	-1319.81			0.15171	54.719							2.00568	84.3377
0.05935	242.979								0.05935	-1331.58				0.06162	8.05691								0.06162	-1264.4			0.05935	242.979								0.05935	-1319.75			0.15289	54.5741							2.02123	84.4805
0.0598	243.01								0.0598	-1331.56				0.06208	7.98773								0.06208	-1264.47			0.0598	243.01								0.0598	-1319.67			0.15406	54.5134							2.03677	84.6233
0.06026	242.955								0.06026	-1331.62				0.06253	7.94137								0.06253	-1264.5			0.06026	242.955								0.06026	-1319.67			0.15523	54.5249							2.05231	84.766
0.06071	242.967								0.06071	-1331.62				0.06298	7.94565								0.06298	-1264.49			0.06071	242.967								0.06071	-1319.6			0.1564	54.5867							2.06786	84.9088
0.06117	243.201								0.06117	-1331.4				0.06344	7.97703								0.06344	-1264.46			0.06117	243.201								0.06117	-1319.49			0.15757	54.6729							2.0834	85.0516
0.06162	243.329								0.06162	-1331.28				0.06389	7.99633								0.06389	-1264.43			0.06162	243.329								0.06162	-1319.44			0.15874	54.7604							2.09895	85.1943
0.06208	243.419								0.06208	-1331.2				0.06435	8.00502								0.06435	-1264.41			0.06208	243.419								0.06208	-1319.37			0.15991	54.8332							2.11449	85.3371
0.06253	243.092								0.06253	-1331.54				0.0648	8.13706								0.0648	-1264.28			0.06253	243.092								0.06253	-1319.23			0.16109	54.8851							2.13003	85.4798
0.06298	242.955								0.06298	-1331.69				0.06526	8.11922								0.06526	-1264.29			0.06298	242.955								0.06298	-1319.15			0.16226	54.9198							2.14558	85.6226
0.06344	242.848								0.06344	-1331.8				0.06571	8.15995								0.06571	-1264.24			0.06344	242.848								0.06344	-1319.04			0.16343	54.9489							2.16112	85.7654
0.06389	242.852								0.06389	-1331.81				0.06617	8.04803								0.06617	-1264.35			0.06389	242.852								0.06389	-1319			0.1646	54.9887							2.17666	85.9081
0.06435	242.874								0.06435	-1331.8				0.06662	8.01148								0.06662	-1264.37			0.06435	242.874								0.06435	-1318.9			0.16577	55.0557							2.19221	86.0509
0.0648	243.026								0.0648	-1331.66				0.06708	7.97119								0.06708	-1264.41			0.0648	243.026								0.0648	-1318.82			0.16694	55.1639							2.20775	86.1937
0.06526	243.156								0.06526	-1331.54				0.06753	7.983								0.06753	-1264.39			0.06526	243.156								0.06526	-1318.72			0.16812	55.321							2.22329	86.3364
0.06571	243.251								0.06571	-1331.45				0.06799	7.98026								0.06799	-1264.39			0.06571	243.251								0.06571	-1318.73			0.16929	55.5274							2.23884	86.4792
0.06617	243.195								0.06617	-1331.52				0.06844	7.88302								0.06844	-1264.48			0.06617	243.195								0.06617	-1318.72			0.17046	55.7758							2.25438	86.6219
0.06662	243.111								0.06662	-1331.61				0.0689	8.00637								0.0689	-1264.35			0.06662	243.111								0.06662	-1318.67			0.17163	56.0524							2.26992	86.7647
0.06708	243.01								0.06708	-1331.72				0.06935	8.06883								0.06935	-1264.28			0.06708	243.01								0.06708	-1318.59			0.1728	56.3384							2.28547	86.9074
0.06753	242.904								0.06753	-1331.84				0.06981	8.07729								0.06981	-1264.26			0.06753	242.904								0.06753	-1318.62			0.17397	56.6125							2.30101	87.0502
0.06799	242.848								0.06799	-1331.91				0.07026	8.01692								0.07026	-1264.32			0.06799	242.848								0.06799	-1318.62			0.17514	56.8533							2.31655	87.193
0.06844	242.806								0.06844	-1331.96				0.07072	8.16249								0.07072	-1264.16			0.06844	242.806								0.06844	-1318.47			0.17632	57.0415							2.3321	87.3357
0.0689	242.879								0.0689	-1331.9				0.07117	8.15948								0.07117	-1264.16			0.0689	242.879								0.0689	-1318.28			0.17749	57.1608							2.34764	87.4785
0.06935	243.001								0.06935	-1331.79				0.07163	8.17676								0.07163	-1264.14			0.06935	243.001								0.06935	-1318.16			0.17866	57.1994							2.36318	87.6213
0.06981	243.108								0.06981	-1331.69				0.07208	8.20154								0.07208	-1264.1			0.06981	243.108								0.06981	-1318.13			0.17983	57.1506							2.37873	87.764
0.07026	243.09								0.07026	-1331.72				0.07253	8.2766								0.07253	-1264.02			0.07026	243.09								0.07026	-1318.05			0.181	57.013							2.39427	87.9068
0.07072	243.055								0.07072	-1331.76				0.07299	8.22461								0.07299	-1264.07			0.07072	243.055								0.07072	-1317.9			0.18217	56.7913							2.40981	88.0495
0.07117	243.119								0.07117	-1331.71				0.07344	8.29435								0.07344	-1263.99			0.07117	243.119								0.07117	-1317.94			0.18335	56.4969							2.42536	88.1923
0.07163	243.068								0.07163	-1331.77				0.0739	8.31749								0.0739	-1263.96			0.07163	243.068								0.07163	-1318.08			0.18452	56.1486							2.4409	88.3351
0.07208	242.986								0.07208	-1331.86				0.07435	8.27132								0.07435	-1264			0.07208	242.986								0.07208	-1318.23			0.18569	55.7723
0.07253	243.001								0.07253	-1331.86				0.07481	8.29541								0.07481	-1263.97			0.07253	243.001								0.07253	-1318.15			0.18686	55.3995
0.07299	243.026								0.07299	-1331.84				0.07526	8.27519								0.07526	-1263.98			0.07299	243.026								0.07299	-1317.96			0.18803	55.0652
0.07344	243.097								0.07344	-1331.78				0.07572	8.35136								0.07572	-1263.9			0.07344	243.097								0.07344	-1317.79			0.1892	54.8034
0.0739	243.161								0.0739	-1331.73				0.07617	8.35064								0.07617	-1263.9			0.0739	243.161								0.0739	-1317.66			0.19037	54.6421
0.07435	243.214								0.07435	-1331.69				0.07663	8.33476								0.07663	-1263.91			0.07435	243.214								0.07435	-1317.6			0.19155	54.5987
0.07481	243.15								0.07481	-1331.76				0.07708	8.26398								0.07708	-1263.97			0.07481	243.15								0.07481	-1317.58			0.19272	54.6766
0.07526	243.069								0.07526	-1331.85				0.07754	8.35591								0.07754	-1263.87			0.07526	243.069								0.07526	-1317.53			0.19389	54.8643
0.07572	243.062								0.07572	-1331.87				0.07799	8.37339								0.07799	-1263.85			0.07572	243.062								0.07572	-1317.48			0.19506	55.1377
0.07617	243.105								0.07617	-1331.84				0.07845	8.26081								0.07845	-1263.95			0.07617	243.105								0.07617	-1317.42			0.19623	55.4651
0.07663	243.135								0.07663	-1331.82				0.0789	8.15684								0.0789	-1264.05			0.07663	243.135								0.07663	-1317.41			0.1974	55.8143
0.07708	243.146								0.07708	-1331.82				0.07936	8.13975								0.07936	-1264.06			0.07708	243.146								0.07708	-1317.41			0.19858	56.1594
0.07754	243.112								0.07754	-1331.86				0.07981	8.16923								0.07981	-1264.02			0.07754	243.112								0.07754	-1317.33			0.19975	56.486
0.07799	243.142								0.07799	-1331.84				0.08027	8.32684								0.08027	-1263.86			0.07799	243.142								0.07799	-1317.27			0.20092	56.7937
0.07845	243.146								0.07845	-1331.85				0.08072	8.35439								0.08072	-1263.83			0.07845	243.146								0.07845	-1317.18			0.20209	57.0939
0.0789	243.196								0.0789	-1331.81				0.08118	8.4502								0.08118	-1263.72			0.0789	243.196								0.0789	-1317.03			0.20326	57.4051
0.07936	243.217								0.07936	-1331.8				0.08163	8.3714								0.08163	-1263.8			0.07936	243.217								0.07936	-1316.86			0.20443	57.7468
0.07981	243.229								0.07981	-1331.8				0.08208	8.32878								0.08208	-1263.83			0.07981	243.229								0.07981	-1316.81			0.2056	58.1327
0.08027	243.186								0.08027	-1331.85				0.08254	8.43234								0.08254	-1263.72			0.08027	243.186								0.08027	-1316.77			0.20678	58.5674
0.08072	243.238								0.08072	-1331.81				0.08299	8.54196								0.08299	-1263.6			0.08072	243.238								0.08072	-1316.72			0.20795	59.0453
0.08118	243.212								0.08118	-1331.85				0.08345	8.47919								0.08345	-1263.66			0.08118	243.212								0.08118	-1316.67			0.20912	59.5533
0.08163	243.282								0.08163	-1331.79				0.0839	8.3305								0.0839	-1263.8			0.08163	243.282								0.08163	-1316.56			0.21029	60.0755
0.08208	243.185								0.08208	-1331.89				0.08436	8.25956								0.08436	-1263.87			0.08208	243.185								0.08208	-1316.54			0.21146	60.5977
0.08254	243.129								0.08254	-1331.96				0.08481	8.3802								0.08481	-1263.74			0.08254	243.129								0.08254	-1316.66			0.21263	61.111
0.08299	243.109								0.08299	-1331.99				0.08527	8.53871								0.08527	-1263.57			0.08299	243.109								0.08299	-1316.69			0.21381	61.613
0.08345	243.2								0.08345	-1331.91				0.08572	8.65858								0.08572	-1263.45			0.08345	243.2								0.08345	-1316.67			0.21498	62.1068
0.0839	243.264								0.0839	-1331.86				0.08618	8.63436								0.08618	-1263.47			0.0839	243.264								0.0839	-1316.61			0.21615	62.599
0.08436	243.31								0.08436	-1331.82				0.08663	8.55228								0.08663	-1263.54			0.08436	243.31								0.08436	-1316.49			0.21732	63.0988
0.08481	243.298								0.08481	-1331.84				0.08709	8.44179								0.08709	-1263.65			0.08481	243.298								0.08481	-1316.32			0.21849	63.6193
0.08527	243.197								0.08527	-1331.96				0.08754	8.46266								0.08754	-1263.62			0.08527	243.197								0.08527	-1316.2			0.21966	64.1814
0.08572	243.067								0.08572	-1332.1				0.088	8.49072								0.088	-1263.58			0.08572	243.067								0.08572	-1316.13			0.22083	64.8194
0.08618	243.061								0.08618	-1332.11				0.08845	8.69261								0.08845	-1263.37			0.08618	243.061								0.08618	-1316.07			0.22201	65.5872
0.08663	243.07								0.08663	-1332.11				0.08891	9.02125								0.08891	-1263.04			0.08663	243.07								0.08663	-1316			0.22318	66.5631
0.08709	243.11								0.08709	-1332.08				0.08936	9.00761								0.08936	-1263.05			0.08709	243.11								0.08709	-1315.95			0.22435	67.8534
0.08754	243.114								0.08754	-1332.09				0.08982	9.25447								0.08982	-1262.79			0.08754	243.114								0.08754	-1315.93			0.22552	69.5984
0.088	243.101								0.088	-1332.11				0.09027	9.23448								0.09027	-1262.81			0.088	243.101								0.088	-1315.97			0.22669	71.9843
0.08845	243.116								0.08845	-1332.11				0.09073	8.52163								0.09073	-1263.51			0.08845	243.116								0.08845	-1315.93			0.22786	75.2682
0.08891	243.157								0.08891	-1332.08				0.09118	8.54018								0.09118	-1263.49			0.08891	243.157								0.08891	-1315.85			0.22904	79.8201
0.08936	243.202								0.08936	-1332.04				0.09163	8.49485								0.09163	-1263.53			0.08936	243.202								0.08936	-1315.79			0.23021	86.183
0.08982	243.247								0.08982	-1332.01				0.09209	8.50719								0.09209	-1263.51			0.08982	243.247								0.08982	-1315.68			0.23138	95.1409
0.09027	243.279								0.09027	-1331.99				0.09254	8.64745								0.09254	-1263.36			0.09027	243.279								0.09027	-1315.65			0.23255	107.781
0.09073	243.313								0.09073	-1331.96				0.093	8.68569								0.093	-1263.31			0.09073	243.313								0.09073	-1315.55			0.23372	125.523
0.09118	243.392								0.09118	-1331.9				0.09345	8.7726								0.09345	-1263.22			0.09118	243.392								0.09118	-1315.44			0.23489	150.092
0.09163	243.493								0.09163	-1331.81				0.09391	8.88498								0.09391	-1263.1			0.09163	243.493								0.09163	-1315.36			0.23606	183.407
0.09209	243.576								0.09209	-1331.73				0.09436	8.97085								0.09436	-1263.01			0.09209	243.576								0.09209	-1315.37			0.23724	227.38
0.09254	243.628								0.09254	-1331.69				0.09482	8.89588								0.09482	-1263.08			0.09254	243.628								0.09254	-1315.48			0.23841	283.619
0.093	243.579								0.093	-1331.75				0.09527	8.86104								0.09527	-1263.11			0.093	243.579								0.093	-1315.42			0.23958	353.089
0.09345	243.519								0.09345	-1331.82				0.09573	8.7261								0.09573	-1263.23			0.09345	243.519								0.09345	-1315.24			0.24075	435.755
0.09391	243.448								0.09391	-1331.9				0.09618	8.62405								0.09618	-1263.33			0.09391	243.448								0.09391	-1315.04			0.24192	530.29
0.09436	243.455								0.09436	-1331.91				0.09664	8.56063								0.09664	-1263.39			0.09436	243.455								0.09436	-1314.91			0.24309	633.918
0.09482	243.453								0.09482	-1331.92				0.09709	8.54215								0.09709	-1263.4			0.09482	243.453								0.09482	-1314.84			0.24427	742.43
0.09527	243.426								0.09527	-1331.96				0.09755	8.57691								0.09755	-1263.36			0.09527	243.426								0.09527	-1314.85			0.24544	850.43
0.09573	243.383								0.09573	-1332.01				0.098	8.64761								0.098	-1263.28			0.09573	243.383								0.09573	-1314.82			0.24661	951.781
0.09618	243.287								0.09618	-1332.12				0.09846	8.65451								0.09846	-1263.27			0.09618	243.287								0.09618	-1314.81			0.24778	1040.21
0.09664	243.27								0.09664	-1332.14				0.09891	8.6284								0.09891	-1263.29			0.09664	243.27								0.09664	-1314.78			0.24895	1110.01
0.09709	243.315								0.09709	-1332.11				0.09937	8.56577								0.09937	-1263.34			0.09709	243.315								0.09709	-1314.69			0.25012	1156.68
0.09755	243.441								0.09755	-1331.99				0.09982	8.48348								0.09982	-1263.42			0.09755	243.441								0.09755	-1314.59			0.25129	1177.49
0.098	243.58								0.098	-1331.87				0.10028	8.47985								0.10028	-1263.41			0.098	243.58								0.098	-1314.51			0.25247	1171.77
0.09846	243.7								0.09846	-1331.76				0.10073	8.49937								0.10073	-1263.39			0.09846	243.7								0.09846	-1314.44			0.25364	1140.97
0.09891	243.725								0.09891	-1331.74				0.10118	8.61498								0.10118	-1263.27			0.09891	243.725								0.09891	-1314.35			0.25481	1088.43
0.09937	243.651								0.09937	-1331.83				0.10164	8.73099								0.10164	-1263.14			0.09937	243.651								0.09937	-1314.22			0.25598	1018.89
0.09982	243.611								0.09982	-1331.88				0.10209	8.81413								0.10209	-1263.05			0.09982	243.611								0.09982	-1314.08			0.25715	937.898
0.10028	243.631								0.10028	-1331.87				0.10255	8.88888								0.10255	-1262.97			0.10028	243.631								0.10028	-1314.02			0.25832	851.141
0.10073	243.663								0.10073	-1331.84				0.103	8.93491								0.103	-1262.92			0.10073	243.663								0.10073	-1313.97			0.2595	763.812
0.10118	243.674								0.10118	-1331.84				0.10346	8.88177								0.10346	-1262.97			0.10118	243.674								0.10118	-1313.86			0.26067	680.161
0.10164	243.775								0.10164	-1331.75				0.10391	8.77795								0.10391	-1263.06			0.10164	243.775								0.10164	-1313.88			0.26184	603.219
0.10209	243.714								0.10209	-1331.82				0.10437	8.74809								0.10437	-1263.09			0.10209	243.714								0.10209	-1313.86			0.26301	534.745
0.10255	243.705								0.10255	-1331.84				0.10482	8.91409								0.10482	-1262.91			0.10255	243.705								0.10255	-1313.81			0.26418	475.342
0.103	243.714								0.103	-1331.85				0.10528	8.98374								0.10528	-1262.84			0.103	243.714								0.103	-1313.75			0.26535	424.718
0.10346	243.705								0.10346	-1331.87				0.10573	9.00018								0.10573	-1262.81			0.10346	243.705								0.10346	-1313.79			0.26652	381.992
0.10391	243.744								0.10391	-1331.84				0.10619	9.02254								0.10619	-1262.78			0.10391	243.744								0.10391	-1313.78			0.2677	346.003
0.10437	243.75								0.10437	-1331.84				0.10664	9.11927								0.10664	-1262.68			0.10437	243.75								0.10437	-1313.69			0.26887	315.556
0.10482	243.698								0.10482	-1331.9				0.1071	9.19129								0.1071	-1262.6			0.10482	243.698								0.10482	-1313.49			0.27004	289.581
0.10528	243.741								0.10528	-1331.87				0.10755	9.16629								0.10755	-1262.62			0.10528	243.741								0.10528	-1313.38			0.27121	267.209
0.10573	243.768								0.10573	-1331.85				0.10801	9.14628								0.10801	-1262.63			0.10573	243.768								0.10573	-1313.3			0.27238	247.77
0.10619	243.806								0.10619	-1331.83				0.10846	9.11617								0.10846	-1262.66			0.10619	243.806								0.10619	-1313.25			0.27355	230.759
0.10664	243.83								0.10664	-1331.81				0.10892	9.06459								0.10892	-1262.7			0.10664	243.83								0.10664	-1313.21			0.27473	215.778
0.1071	243.884								0.1071	-1331.77				0.10937	8.99244								0.10937	-1262.77			0.1071	243.884								0.1071	-1313.23			0.2759	202.495
0.10755	243.926								0.10755	-1331.74				0.10983	8.98541								0.10983	-1262.77			0.10755	243.926								0.10755	-1313.17			0.27707	190.622
0.10801	243.943								0.10801	-1331.73				0.11028	8.97137								0.11028	-1262.78			0.10801	243.943								0.10801	-1313.11			0.27824	179.917
0.10846	243.874								0.10846	-1331.81				0.11074	9.04516								0.11074	-1262.7			0.10846	243.874								0.10846	-1313.13			0.27941	170.192
0.10892	243.845								0.10892	-1331.85				0.11119	9.14762								0.11119	-1262.59			0.10892	243.845								0.10892	-1313.15			0.28058	161.321
0.10937	243.795								0.10937	-1331.91				0.11164	9.23031								0.11164	-1262.5			0.10937	243.795								0.10937	-1313.13			0.28175	153.246
0.10983	243.791								0.10983	-1331.93				0.1121	9.26033								0.1121	-1262.46			0.10983	243.791								0.10983	-1312.96			0.28293	145.959
0.11028	243.835								0.11028	-1331.89				0.11255	9.31869								0.11255	-1262.4			0.11028	243.835								0.11028	-1312.8			0.2841	139.474
0.11074	243.934								0.11074	-1331.8				0.11301	9.29416								0.11301	-1262.41			0.11074	243.934								0.11074	-1312.66			0.28527	133.794
0.11119	243.967								0.11119	-1331.78				0.11346	9.40905								0.11346	-1262.29			0.11119	243.967								0.11119	-1312.53			0.28644	128.889
0.11164	243.964								0.11164	-1331.79				0.11392	9.57518								0.11392	-1262.12			0.11164	243.964								0.11164	-1312.45			0.28761	124.682
0.1121	243.964								0.1121	-1331.8				0.11437	9.60789								0.11437	-1262.08			0.1121	243.964								0.1121	-1312.47			0.28878	121.05
0.11255	243.954								0.11255	-1331.83				0.11483	9.73118								0.11483	-1261.95			0.11255	243.954								0.11255	-1312.45			0.28996	117.844
0.11301	243.949								0.11301	-1331.84				0.11528	9.6984								0.11528	-1261.98			0.11301	243.949								0.11301	-1312.34			0.29113	114.918
0.11346	243.975								0.11346	-1331.83				0.11574	9.63473								0.11574	-1262.03			0.11346	243.975								0.11346	-1312.22			0.2923	112.151
0.11392	243.981								0.11392	-1331.83				0.11619	9.61678								0.11619	-1262.04			0.11392	243.981								0.11392	-1312.13			0.29347	109.467
0.11437	243.984								0.11437	-1331.84				0.11665	9.58544								0.11665	-1262.07			0.11437	243.984								0.11437	-1312.02			0.29464	106.839
0.11483	244.059								0.11483	-1331.77				0.1171	9.56691								0.1171	-1262.08			0.11483	244.059								0.11483	-1311.9			0.29581	104.277
0.11528	244.058								0.11528	-1331.78				0.11756	9.4815								0.11756	-1262.16			0.11528	244.058								0.11528	-1311.62			0.29698	101.814
0.11574	243.991								0.11574	-1331.86				0.11801	9.49385								0.11801	-1262.14			0.11574	243.991								0.11574	-1310.73			0.29816	99.4842
0.11619	243.9								0.11619	-1331.96				0.11847	9.55143								0.11847	-1262.08			0.11619	243.9								0.11619	-1309.78			0.29933	97.3114
0.11665	243.848								0.11665	-1332.03				0.11892	9.65761								0.11892	-1261.96			0.11665	243.848								0.11665	-1308.42			0.3005	95.3029
0.1171	243.895								0.1171	-1331.99				0.11938	9.74505								0.11938	-1261.87			0.1171	243.895								0.1171	-1308.11			0.30167	93.4543
0.11756	244.03								0.11756	-1331.86				0.11983	9.70128								0.11983	-1261.91			0.11756	244.03								0.11756	-1308.31			0.30284	91.7605
0.11801	244.099								0.11801	-1331.81				0.12029	9.60675								0.12029	-1261.99			0.11801	244.099								0.11801	-1309.45			0.30401	90.2266
0.11847	244.147								0.11847	-1331.77				0.12074	9.59394								0.12074	-1262			0.11847	244.147								0.11847	-1309.92			0.30519	88.8735
0.11892	244.178								0.11892	-1331.75				0.12119	9.6313								0.12119	-1261.96			0.11892	244.178								0.11892	-1310.4			0.30636	87.7357
0.11938	244.234								0.11938	-1331.7				0.12165	9.63654								0.12165	-1261.94			0.11938	244.234								0.11938	-1310.62			0.30753	86.8488
0.11983	244.297								0.11983	-1331.65				0.1221	9.73656								0.1221	-1261.84			0.11983	244.297								0.11983	-1311.01			0.3087	86.2325
0.12029	244.327								0.12029	-1331.63				0.12256	9.77211								0.12256	-1261.8			0.12029	244.327								0.12029	-1311.15			0.30987	85.8738
0.12074	244.345								0.12074	-1331.62				0.12301	9.84291								0.12301	-1261.72			0.12074	244.345								0.12074	-1311.08			0.31104	85.7169
0.12119	244.351								0.12119	-1331.63				0.12347	9.83399								0.12347	-1261.72			0.12119	244.351								0.12119	-1311.07			0.31221	85.6652
0.12165	244.342								0.12165	-1331.65				0.12392	9.8353								0.12392	-1261.71			0.12165	244.342								0.12165	-1310.95			0.31339	85.5954
0.1221	244.34								0.1221	-1331.66				0.12438	9.87036								0.12438	-1261.67			0.1221	244.34								0.1221	-1310.92			0.31456	85.3817
0.12256	244.38								0.12256	-1331.63				0.12483	9.93137								0.12483	-1261.6			0.12256	244.38								0.12256	-1310.89			0.31573	84.9234
0.12301	244.365								0.12301	-1331.65				0.12529	9.96307								0.12529	-1261.56			0.12301	244.365								0.12301	-1310.87			0.3169	84.1694
0.12347	244.345								0.12347	-1331.68				0.12574	9.92925								0.12574	-1261.59			0.12347	244.345								0.12347	-1310.78			0.31807	83.1311
0.12392	244.305								0.12392	-1331.73				0.1262	9.88546								0.1262	-1261.63			0.12392	244.305								0.12392	-1310.66			0.31924	81.8806
0.12438	244.376								0.12438	-1331.67				0.12665	9.92941								0.12665	-1261.58			0.12438	244.376								0.12438	-1310.54			0.32042	80.5346
0.12483	244.506								0.12483	-1331.56				0.12711	9.97484								0.12711	-1261.53			0.12483	244.506								0.12483	-1310.45			0.32159	79.2274
0.12529	244.825								0.12529	-1331.25				0.12756	10.0773								0.12756	-1261.42			0.12529	244.825								0.12529	-1310.36			0.32276	78.0795
0.12574	244.91								0.12574	-1331.17				0.12802	10.0821								0.12802	-1261.41			0.12574	244.91								0.12574	-1310.26			0.32393	77.1717
0.1262	244.925								0.1262	-1331.17				0.12847	10.1032								0.12847	-1261.38			0.1262	244.925								0.1262	-1310.24			0.3251	76.5282
0.12665	244.812								0.12665	-1331.29				0.12893	10.0512								0.12893	-1261.42			0.12665	244.812								0.12665	-1310.15			0.32627	76.1158
0.12711	244.772								0.12711	-1331.34				0.12938	10.0663								0.12938	-1261.4			0.12711	244.772								0.12711	-1310.08			0.32744	75.8559
0.12756	244.761								0.12756	-1331.36				0.12984	10.0736								0.12984	-1261.39			0.12756	244.761								0.12756	-1309.95			0.32862	75.647
0.12802	244.715								0.12802	-1331.42				0.13029	10.1451								0.13029	-1261.31			0.12802	244.715								0.12802	-1309.94			0.32979	75.3912
0.12847	244.708								0.12847	-1331.44				0.13074	10.2183								0.13074	-1261.23			0.12847	244.708								0.12847	-1309.85			0.33096	75.0175
0.12893	244.696								0.12893	-1331.46				0.1312	10.3164								0.1312	-1261.12			0.12893	244.696								0.12893	-1309.71			0.33213	74.4965
0.12938	244.698								0.12938	-1331.47				0.13165	10.3273								0.13165	-1261.11			0.12938	244.698								0.12938	-1309.63			0.3333	73.843
0.12984	244.604								0.12984	-1331.57				0.13211	10.2723								0.13211	-1261.16			0.12984	244.604								0.12984	-1309.64			0.33447	73.1084
0.13029	244.585								0.13029	-1331.6				0.13256	10.2381								0.13256	-1261.18			0.13029	244.585								0.13029	-1309.58			0.33565	72.3641
0.13074	244.611								0.13074	-1331.59				0.13302	10.1971								0.13302	-1261.22			0.13074	244.611								0.13074	-1309.53			0.33682	71.6818
0.1312	244.649								0.1312	-1331.56				0.13347	10.1915								0.13347	-1261.22			0.1312	244.649								0.1312	-1309.44			0.33799	71.116
0.13165	244.673								0.13165	-1331.54				0.13393	10.2262								0.13393	-1261.18			0.13165	244.673								0.13165	-1309.36			0.33916	70.6923
0.13211	244.701								0.13211	-1331.53				0.13438	10.2755								0.13438	-1261.12			0.13211	244.701								0.13211	-1309.31			0.34033	70.4047
0.13256	244.802								0.13256	-1331.44				0.13484	10.3663								0.13484	-1261.02			0.13256	244.802								0.13256	-1309.24			0.3415	70.22
0.13302	244.808								0.13302	-1331.44				0.13529	10.4308								0.13529	-1260.95			0.13302	244.808								0.13302	-1309.2			0.34267	70.0889
0.13347	244.841								0.13347	-1331.42				0.13575	10.5474								0.13575	-1260.83			0.13347	244.841								0.13347	-1309.1			0.34385	69.9596
0.13393	244.926								0.13393	-1331.34				0.1362	10.5706								0.1362	-1260.8			0.13393	244.926								0.13393	-1309			0.34502	69.7901
0.13438	244.932								0.13438	-1331.35				0.13666	10.6179								0.13666	-1260.74			0.13438	244.932								0.13438	-1308.93			0.34619	69.5568
0.13484	244.905								0.13484	-1331.39				0.13711	10.6292								0.13711	-1260.73			0.13484	244.905								0.13484	-1308.87			0.34736	69.2582
0.13529	244.889								0.13529	-1331.41				0.13757	10.6436								0.13757	-1260.7			0.13529	244.889								0.13529	-1308.85			0.34853	68.9125
0.13575	244.96								0.13575	-1331.35				0.13802	10.7114								0.13802	-1260.63			0.13575	244.96								0.13575	-1308.83			0.3497	68.5522
0.1362	244.994								0.1362	-1331.33				0.13848	10.7323								0.13848	-1260.6			0.1362	244.994								0.1362	-1308.73			0.35088	68.2158
0.13666	244.968								0.13666	-1331.36				0.13893	10.7345								0.13893	-1260.59			0.13666	244.968								0.13666	-1308.62			0.35205	67.9398
0.13711	244.911								0.13711	-1331.43				0.13939	10.7529								0.13939	-1260.57			0.13711	244.911								0.13711	-1308.56			0.35322	67.7519
0.13757	244.994								0.13757	-1331.36				0.13984	10.7633								0.13984	-1260.55			0.13757	244.994								0.13757	-1308.5			0.35439	67.6676
0.13802	245.126								0.13802	-1331.24				0.14029	10.817								0.14029	-1260.49			0.13802	245.126								0.13802	-1308.47			0.35556	67.688
0.13848	245.291								0.13848	-1331.08				0.14075	10.8561								0.14075	-1260.45			0.13848	245.291								0.13848	-1308.39			0.35673	67.8008
0.13893	245.411								0.13893	-1330.97				0.1412	10.9617								0.1412	-1260.33			0.13893	245.411								0.13893	-1308.28			0.3579	67.9826
0.13939	245.591								0.13939	-1330.8				0.14166	11.0077								0.14166	-1260.28			0.13939	245.591								0.13939	-1308.14			0.35908	68.2015
0.13984	245.786								0.13984	-1330.62				0.14211	10.9973								0.14211	-1260.28			0.13984	245.786								0.13984	-1308.03			0.36025	68.42
0.14029	245.81								0.14029	-1330.61				0.14257	10.9621								0.14257	-1260.31			0.14029	245.81								0.14029	-1307.94			0.36142	68.5984
0.14075	245.671								0.14075	-1330.76				0.14302	10.9549								0.14302	-1260.31			0.14075	245.671								0.14075	-1307.78			0.36259	68.6977
0.1412	245.393								0.1412	-1331.04				0.14348	10.9817								0.14348	-1260.28			0.1412	245.393								0.1412	-1307.69			0.36376	68.6831
0.14166	245.33								0.14166	-1331.12				0.14393	11.058								0.14393	-1260.2			0.14166	245.33								0.14166	-1307.59			0.36493	68.527
0.14211	245.337								0.14211	-1331.12				0.14439	11.0452								0.14439	-1260.2			0.14211	245.337								0.14211	-1307.54			0.36611	68.2134
0.14257	245.393								0.14257	-1331.08				0.14484	11.0627								0.14484	-1260.18			0.14257	245.393								0.14257	-1307.44			0.36728	67.7403
0.14302	245.417								0.14302	-1331.06				0.1453	11.0777								0.1453	-1260.16			0.14302	245.417								0.14302	-1307.43			0.36845	67.1226
0.14348	245.489								0.14348	-1331				0.14575	11.5322								0.14575	-1259.7			0.14348	245.489								0.14348	-1307.25			0.36962	66.3925
0.14393	245.522								0.14393	-1330.98				0.14621	11.6257								0.14621	-1259.6			0.14393	245.522								0.14393	-1307.12			0.37079	65.598
0.14439	245.536								0.14439	-1330.97				0.14666	11.5402								0.14666	-1259.67			0.14439	245.536								0.14439	-1306.99			0.37196	64.7992
0.14484	245.621								0.14484	-1330.9				0.14712	11.5201								0.14712	-1259.69			0.14484	245.621								0.14484	-1306.98			0.37313	64.0623
0.1453	245.749								0.1453	-1330.78				0.14757	11.6531								0.14757	-1259.55			0.1453	245.749								0.1453	-1306.91			0.37431	63.4522
0.14575	245.828								0.14575	-1330.71				0.14803	11.668								0.14803	-1259.53			0.14575	245.828								0.14575	-1306.85			0.37548	63.0246
0.14621	245.773								0.14621	-1330.78				0.14848	11.6959								0.14848	-1259.49			0.14621	245.773								0.14621	-1306.71			0.37665	62.8189
0.14666	245.795								0.14666	-1330.77				0.14894	11.6609								0.14894	-1259.52			0.14666	245.795								0.14666	-1306.64			0.37782	62.8523
0.14712	245.744								0.14712	-1330.83				0.14939	11.7392								0.14939	-1259.44			0.14712	245.744								0.14712	-1306.58			0.37899	63.1171
0.14757	245.801								0.14757	-1330.78				0.14984	11.7367								0.14984	-1259.43			0.14757	245.801								0.14757	-1306.48			0.38016	63.5805
0.14803	245.777								0.14803	-1330.82				0.1503	11.8146								0.1503	-1259.35			0.14803	245.777								0.14803	-1306.44			0.38134	64.1878
0.14848	245.893								0.14848	-1330.71				0.15075	11.8439								0.15075	-1259.31			0.14848	245.893								0.14848	-1306.38			0.38251	64.8683
0.14894	245.929								0.14894	-1330.69				0.15121	11.8387								0.15121	-1259.31			0.14894	245.929								0.14894	-1306.32			0.38368	65.5432
0.14939	245.869								0.14939	-1330.76				0.15166	11.8004								0.15166	-1259.34			0.14939	245.869								0.14939	-1306.29			0.38485	66.1347
0.14984	245.806								0.14984	-1330.83				0.15212	11.8045								0.15212	-1259.33			0.14984	245.806								0.14984	-1306.24			0.38602	66.5747
0.1503	245.68								0.1503	-1330.97				0.15257	11.8264								0.15257	-1259.3			0.1503	245.68								0.1503	-1306.24			0.38719	66.8133
0.15075	245.768								0.15075	-1330.89				0.15303	11.9278								0.15303	-1259.19			0.15075	245.768								0.15075	-1306.09			0.38836	66.8241
0.15121	245.819								0.15121	-1330.85				0.15348	12.034								0.15348	-1259.08			0.15121	245.819								0.15121	-1305.95			0.38954	66.608
0.15166	246.058								0.15166	-1330.62				0.15394	11.9991								0.15394	-1259.11			0.15166	246.058								0.15166	-1305.72			0.39071	66.1933
0.15212	246.158								0.15212	-1330.53				0.15439	11.956								0.15439	-1259.15			0.15212	246.158								0.15212	-1305.58			0.39188	65.6325
0.15257	246.205								0.15257	-1330.49				0.15485	12.0537								0.15485	-1259.04			0.15257	246.205								0.15257	-1305.42			0.39305	64.9962
0.15303	246.235								0.15303	-1330.47				0.1553	12.1865								0.1553	-1258.9			0.15303	246.235								0.15303	-1305.34			0.39422	64.3646
0.15348	246.241								0.15348	-1330.48				0.15576	12.2286								0.15576	-1258.85			0.15348	246.241								0.15348	-1305.29			0.39539	63.8175
0.15394	246.288								0.15394	-1330.44				0.15621	12.2632								0.15621	-1258.81			0.15394	246.288								0.15394	-1305.22			0.39657	63.4232
0.15439	246.329								0.15439	-1330.41				0.15667	12.3521								0.15667	-1258.72			0.15439	246.329								0.15439	-1305.11			0.39774	63.2298
0.15485	246.328								0.15485	-1330.42				0.15712	12.4541								0.15712	-1258.61			0.15485	246.328								0.15485	-1305			0.39891	63.2585
0.1553	246.344								0.1553	-1330.42				0.15758	12.5344								0.15758	-1258.52			0.1553	246.344								0.1553	-1304.89			0.40008	63.4995
0.15576	246.381								0.15576	-1330.39				0.15803	12.5964								0.15803	-1258.45			0.15576	246.381								0.15576	-1304.83			0.40125	63.9142
0.15621	246.574								0.15621	-1330.21				0.15849	12.6508								0.15849	-1258.39			0.15621	246.574								0.15621	-1304.65			0.40242	64.4395
0.15667	246.689								0.15667	-1330.1				0.15894	12.6254								0.15894	-1258.41			0.15667	246.689								0.15667	-1304.59			0.40359	64.9974
0.15712	246.681								0.15712	-1330.12				0.15939	12.6116								0.15939	-1258.42			0.15712	246.681								0.15712	-1304.59			0.40477	65.5059
0.15758	246.672								0.15758	-1330.14				0.15985	12.6306								0.15985	-1258.39			0.15758	246.672								0.15758	-1304.54			0.40594	65.8905
0.15803	246.688								0.15803	-1330.14				0.1603	12.6471								0.1603	-1258.37			0.15803	246.688								0.15803	-1304.45			0.40711	66.0951
0.15849	246.784								0.15849	-1330.05				0.16076	12.7761								0.16076	-1258.23			0.15849	246.784								0.15849	-1304.36			0.40828	66.0895
0.15894	246.857								0.15894	-1329.99				0.16121	12.919								0.16121	-1258.08			0.15894	246.857								0.15894	-1304.19			0.40945	65.873
0.15939	246.885								0.15939	-1329.97				0.16167	13.046								0.16167	-1257.95			0.15939	246.885								0.15939	-1304.11			0.41062	65.4738
0.15985	246.849								0.15985	-1330.02				0.16212	13.0878								0.16212	-1257.9			0.15985	246.849								0.15985	-1304.01			0.4118	64.9449
0.1603	246.849								0.1603	-1330.03				0.16258	13.1121								0.16258	-1257.87			0.1603	246.849								0.1603	-1303.95			0.41297	64.3566
0.16076	246.829								0.16076	-1330.06				0.16303	13.2193								0.16303	-1257.76			0.16076	246.829								0.16076	-1303.84			0.41414	63.7868
0.16121	246.92								0.16121	-1329.98				0.16349	13.4337								0.16349	-1257.54			0.16121	246.92								0.16121	-1303.72			0.41531	63.312
0.16167	247.018								0.16167	-1329.89				0.16394	13.5448								0.16394	-1257.42			0.16167	247.018								0.16167	-1303.61			0.41648	62.9984
0.16212	247.164								0.16212	-1329.75				0.1644	13.613								0.1644	-1257.34			0.16212	247.164								0.16212	-1303.47			0.41765	62.8944
0.16258	247.305								0.16258	-1329.62				0.16485	13.5826								0.16485	-1257.37			0.16258	247.305								0.16258	-1303.35			0.41882	63.0259
0.16303	247.453								0.16303	-1329.48				0.16531	13.5417								0.16531	-1257.4			0.16303	247.453								0.16303	-1303.19			0.42	63.3937
0.16349	247.467								0.16349	-1329.48				0.16576	13.5498								0.16576	-1257.39			0.16349	247.467								0.16349	-1303.07			0.42117	63.9733
0.16394	247.505								0.16394	-1329.45				0.16622	13.6865								0.16622	-1257.24			0.16394	247.505								0.16394	-1302.9			0.42234	64.7172
0.1644	247.567								0.1644	-1329.4				0.16667	13.7648								0.16667	-1257.16			0.1644	247.567								0.1644	-1302.7			0.42351	65.56
0.16485	247.651								0.16485	-1329.33				0.16713	13.864								0.16713	-1257.05			0.16485	247.651								0.16485	-1302.56			0.42468	66.4245
0.16531	247.674								0.16531	-1329.32				0.16758	13.9626								0.16758	-1256.95			0.16531	247.674								0.16531	-1302.56			0.42585	67.2305
0.16576	247.691								0.16576	-1329.31				0.16804	13.9852								0.16804	-1256.92			0.16576	247.691								0.16576	-1302.44			0.42703	67.9044
0.16622	247.753								0.16622	-1329.26				0.16849	14.0609								0.16849	-1256.83			0.16622	247.753								0.16622	-1302.33			0.4282	68.3881
0.16667	247.836								0.16667	-1329.19				0.16894	14.2228								0.16894	-1256.67			0.16667	247.836								0.16667	-1302.23			0.42937	68.6475
0.16713	247.929								0.16713	-1329.1				0.1694	14.4573								0.1694	-1256.43			0.16713	247.929								0.16713	-1302.13			0.43054	68.6778
0.16758	247.985								0.16758	-1329.06				0.16985	14.55								0.16985	-1256.33			0.16758	247.985								0.16758	-1302.01			0.43171	68.5053
0.16804	248.085								0.16804	-1328.97				0.17031	14.6141								0.17031	-1256.25			0.16804	248.085								0.16804	-1301.96			0.43288	68.1849
0.16849	248.207								0.16849	-1328.86				0.17076	14.6344								0.17076	-1256.23			0.16849	248.207								0.16849	-1301.86			0.43405	67.7938
0.16894	248.274								0.16894	-1328.8				0.17122	14.6518								0.17122	-1256.2			0.16894	248.274								0.16894	-1301.75			0.43523	67.4213
0.1694	248.205								0.1694	-1328.88				0.17167	14.7422								0.17167	-1256.11			0.1694	248.205								0.1694	-1301.65			0.4364	67.158
0.16985	248.161								0.16985	-1328.93				0.17213	14.9072								0.17213	-1255.94			0.16985	248.161								0.16985	-1301.53			0.43757	67.0841
0.17031	248.253								0.17031	-1328.85				0.17258	15.1303								0.17258	-1255.71			0.17031	248.253								0.17031	-1301.28			0.43874	67.2599
0.17076	248.383								0.17076	-1328.73				0.17304	15.3797								0.17304	-1255.45			0.17076	248.383								0.17076	-1301.13			0.43991	67.72
0.17122	248.498								0.17122	-1328.63				0.17349	15.6228								0.17349	-1255.2			0.17122	248.498								0.17122	-1300.95			0.44108	68.4706
0.17167	248.598								0.17167	-1328.54				0.17395	15.9618								0.17395	-1254.85			0.17167	248.598								0.17167	-1300.77			0.44226	69.4907
0.17213	248.726								0.17213	-1328.42				0.1744	16.6341								0.1744	-1254.18			0.17213	248.726								0.17213	-1300.61			0.44343	70.736
0.17258	248.993								0.17258	-1328.16				0.17486	17.6142								0.17486	-1253.19			0.17258	248.993								0.17258	-1300.44			0.4446	72.1446
0.17304	249.218								0.17304	-1327.95				0.17531	18.8151								0.17531	-1251.98			0.17304	249.218								0.17304	-1300.22			0.44577	73.6433
0.17349	249.464								0.17349	-1327.71				0.17577	20.405								0.17577	-1250.38			0.17349	249.464								0.17349	-1300.06			0.44694	75.1538
0.17395	249.733								0.17395	-1327.46				0.17622	22.3353								0.17622	-1248.45			0.17395	249.733								0.17395	-1299.73			0.44811	76.5984
0.1744	250.155								0.1744	-1327.04				0.17668	24.4713								0.17668	-1246.3			0.1744	250.155								0.1744	-1299.12			0.44928	77.9054
0.17486	250.744								0.17486	-1326.47				0.17713	26.835								0.17713	-1243.93			0.17486	250.744								0.17486	-1298.24			0.45046	79.0138
0.17531	251.654								0.17531	-1325.57				0.17759	29.4489								0.17759	-1241.31			0.17531	251.654								0.17531	-1297.11			0.45163	79.8789
0.17577	252.767								0.17577	-1324.46				0.17804	31.9286								0.17804	-1238.83			0.17577	252.767								0.17577	-1295.68			0.4528	80.4767
0.17622	254.188								0.17622	-1323.05				0.17849	34.7564								0.17849	-1235.99			0.17622	254.188								0.17622	-1294.05			0.45397	80.8077
0.17668	255.682								0.17668	-1321.57				0.17895	37.7781								0.17895	-1232.96			0.17668	255.682								0.17668	-1292.23			0.45514	80.8986
0.17713	257.545								0.17713	-1319.72				0.1794	40.7467								0.1794	-1229.99			0.17713	257.545								0.17713	-1290.16			0.45631	80.8011
0.17759	259.399								0.17759	-1317.87				0.17986	43.8711								0.17986	-1226.86			0.17759	259.399								0.17759	-1287.84			0.45749	80.5875
0.17804	261.627								0.17804	-1315.66				0.18031	46.9826								0.18031	-1223.74			0.17804	261.627								0.17804	-1285.52			0.45866	80.342
0.17849	263.666								0.17849	-1313.63				0.18077	50.1339								0.18077	-1220.58			0.17849	263.666								0.17849	-1283.05			0.45983	80.1505
0.17895	265.932								0.17895	-1311.37				0.18122	53.591								0.18122	-1217.12			0.17895	265.932								0.17895	-1280.58			0.461	80.089
0.1794	268.051								0.1794	-1309.26				0.18168	57.2123								0.18168	-1213.49			0.1794	268.051								0.1794	-1278.14			0.46217	80.2145
0.17986	270.238								0.17986	-1307.09				0.18213	61.2114								0.18213	-1209.48			0.17986	270.238								0.17986	-1275.69			0.46334	80.5595
0.18031	272.401								0.18031	-1304.93				0.18259	65.0015								0.18259	-1205.69			0.18031	272.401								0.18031	-1273.12			0.46451	81.1311
0.18077	274.637								0.18077	-1302.71				0.18304	69.3409								0.18304	-1201.34			0.18077	274.637								0.18077	-1270.61			0.46569	81.9172
0.18122	277.06								0.18122	-1300.3				0.1835	73.2166								0.1835	-1197.46			0.18122	277.06								0.18122	-1267.72			0.46686	82.8953
0.18168	279.405								0.18168	-1297.96				0.18395	77.2159								0.18395	-1193.45			0.18168	279.405								0.18168	-1264.98			0.46803	84.0448
0.18213	282.001								0.18213	-1295.38				0.18441	80.7218								0.18441	-1189.94			0.18213	282.001								0.18213	-1261.93			0.4692	85.3576
0.18259	284.336								0.18259	-1293.05				0.18486	84.9316								0.18486	-1185.72			0.18259	284.336								0.18259	-1259.27			0.47037	86.8445
0.18304	287.144								0.18304	-1290.25				0.18532	89.2164								0.18532	-1181.43			0.18304	287.144								0.18304	-1256.09			0.47154	88.5361
0.1835	289.767								0.1835	-1287.64				0.18577	93.7613								0.18577	-1176.88			0.1835	289.767								0.1835	-1253.16			0.47272	90.4767
0.18395	292.655								0.18395	-1284.76				0.18623	98.088								0.18623	-1172.55			0.18395	292.655								0.18395	-1249.61			0.47389	92.713
0.18441	295.15								0.18441	-1282.28				0.18668	102.651								0.18668	-1167.98			0.18441	295.15								0.18441	-1246.41			0.47506	95.2802
0.18486	297.962								0.18486	-1279.48				0.18714	106.792								0.18714	-1163.83			0.18486	297.962								0.18486	-1242.71			0.47623	98.1879
0.18532	300.384								0.18532	-1277.07				0.18759	111.459								0.18759	-1159.16			0.18532	300.384								0.18532	-1239.49			0.4774	101.412
0.18577	303.381								0.18577	-1274.08				0.18804	116.189								0.18804	-1154.42			0.18577	303.381								0.18577	-1235.81			0.47857	104.89
0.18623	305.715								0.18623	-1271.76				0.1885	121.052								0.1885	-1149.55			0.18623	305.715								0.18623	-1232.89			0.47974	108.529
0.18668	308.587								0.18668	-1268.89				0.18895	125.857								0.18895	-1144.74			0.18668	308.587								0.18668	-1229.68			0.48092	112.218
0.18714	311.322								0.18714	-1266.17				0.18941	130.579								0.18941	-1140.01			0.18714	311.322								0.18714	-1226.63			0.48209	115.839
0.18759	314.634								0.18759	-1262.87				0.18986	135.689								0.18986	-1134.89			0.18759	314.634								0.18759	-1222.91			0.48326	119.291
0.18804	317.9								0.18804	-1259.61				0.19032	140.646								0.19032	-1129.93			0.18804	317.9								0.18804	-1219.26			0.48443	122.494
0.1885	321.399								0.1885	-1256.12				0.19077	146.153								0.19077	-1124.42			0.1885	321.399								0.1885	-1215.28			0.4856	125.404
0.18895	324.712								0.18895	-1252.82				0.19123	151.374								0.19123	-1119.19			0.18895	324.712								0.18895	-1211.47			0.48677	128.006
0.18941	328.198								0.18941	-1249.35				0.19168	156.587								0.19168	-1113.97			0.18941	328.198								0.18941	-1207.45			0.48795	130.304
0.18986	331.575								0.18986	-1245.98				0.19214	161.887								0.19214	-1108.66			0.18986	331.575								0.18986	-1203.37			0.48912	132.313
0.19032	335.12								0.19032	-1242.45				0.19259	167.812								0.19259	-1102.73			0.19032	335.12								0.19032	-1199.51			0.49029	134.039
0.19077	338.53								0.19077	-1239.05				0.19305	173.345								0.19305	-1097.19			0.19077	338.53								0.19077	-1195.41			0.49146	135.473
0.19123	341.841								0.19123	-1235.74				0.1935	179.609								0.1935	-1090.92			0.19123	341.841								0.19123	-1191.52			0.49263	136.579
0.19168	345.233								0.19168	-1232.36				0.19396	185.62								0.19396	-1084.9			0.19168	345.233								0.19168	-1186.96			0.4938	137.303
0.19214	348.533								0.19214	-1229.07				0.19441	192.697								0.19441	-1077.82			0.19214	348.533								0.19214	-1182.77			0.49497	137.577
0.19259	352.271								0.19259	-1225.35				0.19487	199.785								0.19487	-1070.72			0.19259	352.271								0.19259	-1178.12			0.49615	137.338
0.19305	355.879								0.19305	-1221.75				0.19532	207.956								0.19532	-1062.55			0.19305	355.879								0.19305	-1174.06			0.49732	136.538
0.1935	360.092								0.1935	-1217.55				0.19578	216.758								0.19578	-1053.74			0.1935	360.092								0.1935	-1169.18			0.49849	135.163
0.19396	364.138								0.19396	-1213.51				0.19623	227.061								0.19623	-1043.43			0.19396	364.138								0.19396	-1164.4			0.49966	133.232
0.19441	368.736								0.19441	-1208.92				0.19669	238.443								0.19669	-1032.04			0.19441	368.736								0.19441	-1159.07			0.50083	130.803
0.19487	373.43								0.19487	-1204.24				0.19714	250.589								0.19714	-1019.89			0.19487	373.43								0.19487	-1153.92			0.502	127.963
0.19532	379.65								0.19532	-1198.03				0.19759	262.231								0.19759	-1008.24			0.19532	379.65								0.19532	-1147.14			0.50318	124.814
0.19578	386.812								0.19578	-1190.88				0.19805	272.942								0.19805	-997.521			0.19578	386.812								0.19578	-1139.51			0.50435	121.461
0.19623	395.794								0.19623	-1181.91				0.1985	282.612								0.1985	-987.844			0.19623	395.794								0.19623	-1130.18			0.50552	117.995
0.19669	406.027								0.19669	-1171.68				0.19896	291.779								0.19896	-978.67			0.19669	406.027								0.19669	-1119.97			0.50669	114.493
0.19714	416.588								0.19714	-1161.13				0.19941	301.038								0.19941	-969.405			0.19714	416.588								0.19714	-1109.27			0.50786	111.007
0.19759	426.567								0.19759	-1151.16				0.19987	309.452								0.19987	-960.985			0.19759	426.567								0.19759	-1099.25			0.50903	107.574
0.19805	435.942								0.19805	-1141.8				0.20032	319.157								0.20032	-951.273			0.19805	435.942								0.19805	-1090.16			0.5102	104.219
0.1985	443.998								0.1985	-1133.76				0.20078	326.662								0.20078	-943.761			0.1985	443.998								0.1985	-1082.44			0.51138	100.964
0.19896	450.99								0.19896	-1126.77				0.20123	337.097								0.20123	-933.319			0.19896	450.99								0.19896	-1075.6			0.51255	97.8363
0.19941	458.067								0.19941	-1119.71				0.20169	343.691								0.20169	-926.718			0.19941	458.067								0.19941	-1068.8			0.51372	94.8671
0.19987	464.267								0.19987	-1113.52				0.20214	352.564								0.20214	-917.839			0.19987	464.267								0.19987	-1062.74			0.51489	92.0911
0.20032	471.679								0.20032	-1106.12				0.2026	358.946								0.2026	-911.45			0.20032	471.679								0.20032	-1055.67			0.51606	89.54
0.20078	477.46								0.20078	-1100.35				0.20305	366.343								0.20305	-904.047			0.20078	477.46								0.20078	-1050.29			0.51723	87.2361
0.20123	485.109								0.20123	-1092.71				0.20351	372.737								0.20351	-897.646			0.20123	485.109								0.20123	-1042.88			0.51841	85.1867
0.20169	490.088								0.20169	-1087.74				0.20396	380.04								0.20396	-890.336			0.20169	490.088								0.20169	-1038.02			0.51958	83.3822
0.20214	496.478								0.20214	-1081.36				0.20442	385.835								0.20442	-884.534			0.20214	496.478								0.20214	-1030.96			0.52075	81.7988
0.2026	501.501								0.2026	-1076.35				0.20487	392.495								0.20487	-877.869			0.2026	501.501								0.2026	-1025.6			0.52192	80.4055
0.20305	506.987								0.20305	-1070.87				0.20533	397.302								0.20533	-873.054			0.20305	506.987								0.20305	-1020.09			0.52309	79.173
0.20351	511.197								0.20351	-1066.67				0.20578	403.582								0.20578	-866.768			0.20351	511.197								0.20351	-1015.71			0.52426	78.0812
0.20396	516.542								0.20396	-1061.34				0.20624	408.403								0.20624	-861.941			0.20396	516.542								0.20396	-1010.24			0.52543	77.1246
0.20442	520.553								0.20442	-1057.34				0.20669	414.207								0.20669	-856.13			0.20442	520.553								0.20442	-1005.85			0.52661	76.3113
0.20487	526.391								0.20487	-1051.51				0.20715	419.26								0.20715	-851.07			0.20487	526.391								0.20487	-1000.03			0.52778	75.6572
0.20533	530.633								0.20533	-1047.28				0.2076	425.372								0.2076	-844.951			0.20533	530.633								0.20533	-995.352			0.52895	75.1767
0.20578	536.171								0.20578	-1041.75				0.20805	430.534								0.20805	-839.782			0.20578	536.171								0.20578	-989.761			0.53012	74.8718
0.20624	540.655								0.20624	-1037.28				0.20851	436.363								0.20851	-833.947			0.20624	540.655								0.20624	-984.783			0.53129	74.7239
0.20669	546.475								0.20669	-1031.47				0.20896	441.828								0.20896	-828.475			0.20669	546.475								0.20669	-978.825			0.53246	74.6903
0.20715	551.111								0.20715	-1026.84				0.20942	447.688								0.20942	-822.609			0.20715	551.111								0.20715	-973.537			0.53364	74.7082
0.2076	556.694								0.2076	-1021.27				0.20987	453.074								0.20987	-817.216			0.2076	556.694								0.2076	-967.808			0.53481	74.7035
0.20805	561.656								0.20805	-1016.32				0.21033	458.662								0.21033	-811.621			0.20805	561.656								0.20805	-962.487			0.53598	74.6046
0.20851	567.591								0.20851	-1010.39				0.21078	464.646								0.21078	-805.631			0.20851	567.591								0.20851	-956.977			0.53715	74.3563
0.20896	573.082								0.20896	-1004.91				0.21124	470.353								0.21124	-799.917			0.20896	573.082								0.20896	-951.562			0.53832	73.9299
0.20942	578.918								0.20942	-999.085				0.21169	477.616								0.21169	-792.648			0.20942	578.918								0.20942	-946.283			0.53949	73.3291
0.20987	584.278								0.20987	-993.736				0.21215	483.473								0.21215	-786.784			0.20987	584.278								0.20987	-941.149			0.54066	72.5875
0.21033	589.334								0.21033	-988.69				0.2126	489.924								0.2126	-780.326			0.21033	589.334								0.21033	-935.935			0.54184	71.7603
0.21078	595.011								0.21078	-983.024				0.21306	495.563								0.21306	-774.68			0.21078	595.011								0.21078	-930.318			0.54301	70.9123
0.21124	600.357								0.21124	-977.688				0.21351	503.238								0.21351	-766.999			0.21124	600.357								0.21124	-924.993			0.54418	70.1051
0.21169	607.028								0.21169	-971.028				0.21397	509.71								0.21397	-760.52			0.21169	607.028								0.21169	-918.81			0.54535	69.3867
0.21215	612.997								0.21215	-965.07				0.21442	518.753								0.21442	-751.47			0.21215	612.997								0.21215	-912.771			0.54652	68.7862
0.2126	619.95								0.2126	-958.127				0.21488	526.759								0.21488	-743.458			0.2126	619.95								0.2126	-906.511			0.54769	68.3133
0.21306	626.1								0.21306	-951.987				0.21533	537.625								0.21533	-732.585			0.21306	626.1								0.21306	-900.427			0.54887	67.9631
0.21351	634.093								0.21351	-944.005				0.21579	547.916								0.21579	-722.288			0.21351	634.093								0.21351	-893.183			0.55004	67.7222
0.21397	641.14								0.21397	-936.968				0.21624	560.677								0.21624	-709.52			0.21397	641.14								0.21397	-886.165			0.55121	67.5753
0.21442	650.656								0.21442	-927.462				0.2167	572.23								0.2167	-697.96			0.21442	650.656								0.21442	-877.451			0.55238	67.5091
0.21488	658.978								0.21488	-919.151				0.21715	584.079								0.21715	-686.105			0.21488	658.978								0.21488	-869.23			0.55355	67.5127
0.21533	669.772								0.21533	-908.368				0.2176	593.704								0.2176	-676.473			0.21533	669.772								0.21533	-859.229			0.55472	67.5757
0.21579	680.168								0.21579	-897.981				0.21806	603.029								0.21806	-667.141			0.21579	680.168								0.21579	-850.044			0.55589	67.684
0.21624	693.529								0.21624	-884.631				0.21851	610.451								0.21851	-659.713			0.21624	693.529								0.21624	-839.779			0.55707	67.817
0.2167	707.747								0.2167	-870.424				0.21897	618.137								0.21897	-652.02			0.2167	707.747								0.2167	-830.177			0.55824	67.9468
0.21715	722.542								0.21715	-855.639				0.21942	625.223								0.21942	-644.927			0.21715	722.542								0.21715	-820.499			0.55941	68.0409
0.2176	735.254								0.2176	-842.938				0.21988	632.703								0.21988	-637.441			0.2176	735.254								0.2176	-812.43			0.56058	68.0683
0.21806	746.347								0.21806	-831.855				0.22033	640.358								0.22033	-629.779			0.21806	746.347								0.21806	-805.002			0.56175	68.0064
0.21851	755.611								0.21851	-822.602				0.22079	648.676								0.22079	-621.454			0.21851	755.611								0.21851	-797.945			0.56292	67.8479
0.21897	765.074								0.21897	-813.149				0.22124	656.982								0.22124	-613.142			0.21897	765.074								0.21897	-790.808			0.5641	67.6044
0.21942	773.972								0.21942	-804.261				0.2217	665.137								0.2217	-604.98			0.21942	773.972								0.21942	-783.987			0.56527	67.306
0.21988	783.611								0.21988	-794.633				0.22215	674.181								0.22215	-595.93			0.21988	783.611								0.21988	-776.77			0.56644	66.996
0.22033	793.738								0.22033	-784.516				0.22261	683.176								0.22261	-586.928			0.22033	793.738								0.22033	-769.277			0.56761	66.7228
0.22079	804.267								0.22079	-773.997				0.22306	694.226								0.22306	-575.871			0.22079	804.267								0.22079	-761.648			0.56878	66.5298
0.22124	815.233								0.22124	-763.042				0.22352	704.226								0.22352	-565.864			0.22124	815.233								0.22124	-753.417			0.56995	66.4467
0.2217	826.249								0.2217	-752.037				0.22397	716.306								0.22397	-553.778			0.2217	826.249								0.2217	-745.118			0.57112	66.4835
0.22215	838.656								0.22215	-739.641				0.22443	727.297								0.22443	-542.78			0.22215	838.656								0.22215	-735.84			0.5723	66.629
0.22261	851.364								0.22261	-726.942				0.22488	740.054								0.22488	-530.017			0.22261	851.364								0.22261	-727.027			0.57347	66.853
0.22306	865.407								0.22306	-712.91				0.22534	751.687								0.22534	-518.377			0.22306	865.407								0.22306	-717.195			0.57464	67.1114
0.22352	878.99								0.22352	-699.337				0.22579	765.723								0.22579	-504.334			0.22352	878.99								0.22352	-707.933			0.57581	67.3537
0.22397	893.835								0.22397	-684.503				0.22625	778.381								0.22625	-491.669			0.22397	893.835								0.22397	-697.29			0.57698	67.5294
0.22443	908.686								0.22443	-669.662				0.2267	793.779								0.2267	-476.265			0.22443	908.686								0.22443	-686.21			0.57815	67.5937
0.22488	925.03								0.22488	-653.329				0.22715	808.028								0.22715	-462.009			0.22488	925.03								0.22488	-674.502			0.57933	67.512
0.22534	941.813								0.22534	-636.557				0.22761	824.878								0.22761	-445.152			0.22534	941.813								0.22534	-663.148			0.5805	67.2629
0.22579	960.09								0.22579	-618.289				0.22806	840.707								0.22806	-429.317			0.22579	960.09								0.22579	-650.936			0.58167	66.8406
0.22625	979.084								0.22625	-599.306				0.22852	858.168								0.22852	-411.849			0.22625	979.084								0.22625	-638.663			0.58284	66.2571
0.2267	1000.03								0.2267	-578.372				0.22897	875.376								0.22897	-394.634			0.2267	1000.03								0.2267	-624.919			0.58401	65.5442
0.22715	1022.57								0.22715	-555.839				0.22943	894.673								0.22943	-375.331			0.22715	1022.57								0.22715	-610.659			0.58518	64.7536
0.22761	1046.59								0.22761	-531.83				0.22988	914.883								0.22988	-355.115			0.22761	1046.59								0.22761	-595.047			0.58635	63.9552
0.22806	1071.33								0.22806	-507.104				0.23034	936.638								0.23034	-333.353			0.22806	1071.33								0.22806	-579.311			0.58753	63.2311
0.22852	1096.97								0.22852	-481.47				0.23079	958.63								0.23079	-311.354			0.22852	1096.97								0.22852	-562.583			0.5887	62.666
0.22897	1124.41								0.22897	-454.04				0.23125	981.437								0.23125	-288.54			0.22897	1124.41								0.22897	-544.619			0.58987	62.3339
0.22943	1153.34								0.22943	-425.125				0.2317	1006.67								0.2317	-263.304			0.22943	1153.34								0.22943	-525.887			0.59104	62.2834
0.22988	1184.34								0.22988	-394.133				0.23216	1031.54								0.23216	-238.422			0.22988	1184.34								0.22988	-506.402			0.59221	62.5252
0.23034	1217.19								0.23034	-361.296				0.23261	1059.62								0.23261	-210.342			0.23034	1217.19								0.23034	-485.914			0.59338	63.0241
0.23079	1252.21								0.23079	-326.281				0.23307	1086.64								0.23307	-183.311			0.23079	1252.21								0.23079	-464.074			0.59456	63.6991
0.23125	1288.83								0.23125	-289.676				0.23352	1116.65								0.23352	-153.297			0.23125	1288.83								0.23125	-441.821			0.59573	64.4326
0.2317	1327.95								0.2317	-250.569				0.23398	1145.69								0.23398	-124.252			0.2317	1327.95								0.2317	-418.184			0.5969	65.0884
0.23216	1368.59								0.23216	-209.937				0.23443	1178.23								0.23443	-91.6974			0.23216	1368.59								0.23216	-393.464			0.59807	65.5339
0.23261	1412.1								0.23261	-166.439				0.23489	1208.92								0.23489	-61.0078			0.23261	1412.1								0.23261	-366.341			0.59924	65.6644
0.23307	1456.93								0.23307	-121.612				0.23534	1244.38								0.23534	-25.542			0.23307	1456.93								0.23307	-338.364			0.60041	65.4229
0.23352	1504.28								0.23352	-74.2801				0.2358	1277.62								0.2358	7.70693			0.23352	1504.28								0.23352	-308.762			0.60158	64.8108
0.23398	1553.14								0.23398	-25.4231				0.23625	1315.61								0.23625	45.7013			0.23398	1553.14								0.23398	-278.557			0.60276	63.8885
0.23443	1604.3								0.23443	25.718				0.2367	1349.89								0.2367	79.9922			0.23443	1604.3								0.23443	-246.809			0.60393	62.7636
0.23489	1656.19								0.23489	77.6041				0.23716	1388.57								0.23716	118.68			0.23489	1656.19								0.23489	-215.369			0.6051	61.5712
0.23534	1709.78								0.23534	131.177				0.23761	1423.76								0.23761	153.877			0.23534	1709.78								0.23534	-181.463			0.60627	60.4487
0.2358	1764.85								0.2358	186.245				0.23807	1463.74								0.23807	193.865			0.2358	1764.85								0.2358	-147.138			0.60744	59.5122
0.23625	1820.3								0.23625	241.685				0.23852	1499.5								0.23852	229.626			0.23625	1820.3								0.23625	-109.911			0.60861	58.8375
0.2367	1876.25								0.2367	297.617				0.23898	1538.7								0.23898	268.835			0.2367	1876.25								0.2367	-73.1204			0.60979	58.4518
0.23716	1932.48								0.23716	353.843				0.23943	1573.62								0.23943	303.766			0.23716	1932.48								0.23716	-34.5105			0.61096	58.3347
0.23761	1987.66								0.23761	409.008				0.23989	1612.34								0.23989	342.492			0.23761	1987.66								0.23761	3.5676			0.61213	58.4289
0.23807	2042.23								0.23807	463.572				0.24034	1648.34								0.24034	378.494			0.23807	2042.23								0.23807	43.1268			0.6133	58.6579
0.23852	2095.21								0.23852	516.539				0.2408	1686.12								0.2408	416.278			0.23852	2095.21								0.23852	82.6065			0.61447	58.9442
0.23898	2146.21								0.23898	567.527				0.24125	1719.36								0.24125	449.527			0.23898	2146.21								0.23898	122.1			0.61564	59.2262
0.23943	2194.7								0.23943	616.003				0.24171	1750.98								0.24171	481.161			0.23943	2194.7								0.23943	160.443			0.61681	59.4687
0.23989	2240.58								0.23989	661.875				0.24216	1781.01								0.24216	511.188			0.23989	2240.58								0.23989	198.394			0.61799	59.6656
0.24034	2283.64								0.24034	704.927				0.24262	1813.04								0.24262	543.228			0.24034	2283.64								0.24034	236.011			0.61916	59.8351
0.2408	2322.21								0.2408	743.488				0.24307	1838.22								0.24307	568.413			0.2408	2322.21								0.2408	272.379			0.62033	60.0094
0.24125	2357.27								0.24125	778.535				0.24353	1859.52								0.24353	589.72			0.24125	2357.27								0.24125	307.423			0.6215	60.2216
0.24171	2387.32								0.24171	808.579				0.24398	1878.82								0.24398	609.026			0.24171	2387.32								0.24171	340.684			0.62267	60.4934
0.24216	2413.38								0.24216	834.622				0.24444	1895.96								0.24444	626.175			0.24216	2413.38								0.24216	373.151			0.62384	60.827
0.24262	2432.36								0.24262	853.595				0.24489	1909.81								0.24489	640.034			0.24262	2432.36								0.24262	402.427			0.62502	61.2023
0.24307	2447.59								0.24307	868.809				0.24535	1919.64								0.24535	649.869			0.24307	2447.59								0.24307	429.864			0.62619	61.5805
0.24353	2455.53								0.24353	876.741				0.2458	1928.53								0.2458	658.771			0.24353	2455.53								0.24353	454.119			0.62736	61.9126
0.24398	2460.91								0.24398	882.114				0.24625	1930.94								0.24625	661.183			0.24398	2460.91								0.24398	476.805			0.62853	62.1512
0.24444	2457.8								0.24444	878.996				0.24671	1934.99								0.24671	665.238			0.24444	2457.8								0.24444	494.557			0.6297	62.2619
0.24489	2452.74								0.24489	873.92				0.24716	1932.74								0.24716	663			0.24489	2452.74								0.24489	509.973			0.63087	62.233
0.24535	2439.65								0.24535	860.819				0.24762	1930.64								0.24762	660.902			0.24535	2439.65								0.24535	519.335			0.63204	62.0797
0.2458	2426.31								0.2458	847.475				0.24807	1922.15								0.24807	652.418			0.2458	2426.31								0.2458	527.779			0.63322	61.8429
0.24625	2406.08								0.24625	827.234				0.24853	1914.64								0.24853	644.916			0.24625	2406.08								0.24625	530.759			0.63439	61.582
0.24671	2384.73								0.24671	805.866				0.24898	1900.64								0.24898	630.925			0.24671	2384.73								0.24671	533.582			0.63556	61.3641
0.24716	2357.17								0.24716	778.296				0.24944	1888.78								0.24944	619.066			0.24716	2357.17								0.24716	530.451			0.63673	61.2501
0.24762	2327.92								0.24762	749.039				0.24989	1869.8								0.24989	600.1			0.24762	2327.92								0.24762	525.367			0.6379	61.2822
0.24807	2294.07								0.24807	715.182				0.25035	1852.25								0.25035	582.549			0.24807	2294.07								0.24807	515.662			0.63907	61.4748
0.24853	2259.34								0.24853	680.435				0.2508	1828.94								0.2508	559.251			0.24853	2259.34								0.24853	504.194			0.64025	61.81
0.24898	2221.66								0.24898	642.745				0.25126	1807.68								0.25126	537.996			0.24898	2221.66								0.24898	488.427			0.64142	62.2396
0.24944	2183.4								0.24944	604.479				0.25171	1781.78								0.25171	512.104			0.24944	2183.4								0.24944	471.174			0.64259	62.6929
0.24989	2144.01								0.24989	565.073				0.25217	1757.98								0.25217	488.305			0.24989	2144.01								0.24989	450.819			0.64376	63.0892
0.25035	2104.2								0.25035	525.258				0.25262	1730.61								0.25262	460.946			0.25035	2104.2								0.25035	429.274			0.64493	63.3517
0.2508	2063.41								0.2508	484.455				0.25308	1704.81								0.25308	435.15			0.2508	2063.41								0.2508	405.475			0.6461	63.4216
0.25126	2022.37								0.25126	443.409				0.25353	1675.98								0.25353	406.328			0.25126	2022.37								0.25126	381.416			0.64727	63.2684
0.25171	1981.12								0.25171	402.149				0.25399	1647.73								0.25399	378.081			0.25171	1981.12								0.25171	355.365			0.64845	62.896
0.25217	1939.66								0.25217	360.671				0.25444	1618.09								0.25444	348.448			0.25217	1939.66								0.25217	327.666			0.64962	62.3424
0.25262	1899.4								0.25262	320.399				0.2549	1589.52								0.2549	319.885			0.25262	1899.4								0.25262	299.03			0.65079	61.6741
0.25308	1858.55								0.25308	279.545				0.25535	1561.06								0.25535	291.437			0.25308	1858.55								0.25308	269.301			0.65196	60.9761
0.25353	1820.31								0.25353	241.289				0.2558	1533.39								0.2558	263.772			0.25353	1820.31								0.25353	240.033			0.65313	60.3388
0.25399	1781.32								0.25399	202.29				0.25626	1506.72								0.25626	237.105			0.25399	1781.32								0.25399	209.244			0.6543	59.8448
0.25444	1744.94								0.25444	165.899				0.25671	1479.42								0.25671	209.817			0.25444	1744.94								0.25444	180.171			0.65548	59.5573
0.2549	1707.48								0.2549	128.429				0.25717	1452.78								0.25717	183.186			0.2549	1707.48								0.2549	149.515			0.65665	59.5117
0.25535	1673.59								0.25535	94.5358				0.25762	1425.98								0.25762	156.391			0.25535	1673.59								0.25535	121.39			0.65782	59.7111
0.2558	1638.41								0.2558	59.3419				0.25808	1400.76								0.25808	131.177			0.2558	1638.41								0.2558	91.6747			0.65899	60.1266
0.25626	1606.87								0.25626	27.7916				0.25853	1376.44								0.25853	106.866			0.25626	1606.87								0.25626	64.7082			0.66016	60.7028
0.25671	1574.44								0.25671	-4.64791				0.25899	1352.53								0.25899	82.9537			0.25671	1574.44								0.25671	36.6478			0.66133	61.3657
0.25717	1545.39								0.25717	-33.7062				0.25944	1328.92								0.25944	59.3545			0.25717	1545.39								0.25717	11.1785			0.6625	62.0338
0.25762	1515.7								0.25762	-63.4065				0.2599	1305.91								0.2599	36.3471			0.25762	1515.7								0.25762	-15.2827			0.66368	62.6302
0.25808	1488.73								0.25808	-90.3905				0.26035	1282.97								0.26035	13.4171			0.25808	1488.73								0.25808	-39.9638			0.66485	63.0935
0.25853	1461.8								0.25853	-117.331				0.26081	1261.34								0.26081	-8.20049			0.25853	1461.8								0.25853	-65.377			0.66602	63.3863
0.25899	1437.11								0.25899	-142.034				0.26126	1240.36								0.26126	-29.1762			0.25899	1437.11								0.25899	-89.4173			0.66719	63.5002
0.25944	1412.66								0.25944	-166.491				0.26172	1219.72								0.26172	-49.8081			0.25944	1412.66								0.25944	-112.501			0.66836	63.4554
0.2599	1389.31								0.2599	-189.854				0.26217	1199.8								0.26217	-69.7296			0.2599	1389.31								0.2599	-134.227			0.66953	63.2962
0.26035	1366.56								0.26035	-212.612				0.26263	1180.13								0.26263	-89.3893			0.26035	1366.56								0.26035	-155.612			0.67071	63.0816
0.26081	1344.37								0.26081	-234.818				0.26308	1162.06								0.26308	-107.453			0.26081	1344.37								0.26081	-176.02			0.67188	62.8738
0.26126	1323.5								0.26126	-255.696				0.26354	1143.89								0.26354	-125.614			0.26126	1323.5								0.26126	-195.965			0.67305	62.7266
0.26172	1303.52								0.26172	-275.688				0.26399	1126.39								0.26399	-143.107			0.26172	1303.52								0.26172	-215.477			0.67422	62.6755
0.26217	1285.1								0.26217	-294.114				0.26445	1109.53								0.26445	-159.961			0.26217	1285.1								0.26217	-234.035			0.67539	62.7323
0.26263	1266.64								0.26263	-312.589				0.2649	1094.73								0.2649	-174.756			0.26263	1266.64								0.26263	-252.184			0.67656	62.8851
0.26308	1249.52								0.26308	-329.715				0.26535	1079.94								0.26535	-189.542			0.26308	1249.52								0.26308	-269.595			0.67773	63.1035
0.26354	1232.42								0.26354	-346.822				0.26581	1066.27								0.26581	-203.205			0.26354	1232.42								0.26354	-286.029			0.67891	63.3475
0.26399	1216.98								0.26399	-362.277				0.26626	1053.26								0.26626	-216.204			0.26399	1216.98								0.26399	-301.014			0.68008	63.5781
0.26445	1201.07								0.26445	-378.199				0.26672	1040.63								0.26672	-228.831			0.26445	1201.07								0.26445	-315.986			0.68125	63.7669
0.2649	1186.82								0.2649	-392.457				0.26717	1027.74								0.26717	-241.715			0.2649	1186.82								0.2649	-329.253			0.68242	63.9012
0.26535	1171.81								0.26535	-407.478				0.26763	1014.71								0.26763	-254.736			0.26535	1171.81								0.26535	-342.813			0.68359	63.9854
0.26581	1159.04								0.26581	-420.254				0.26808	1002.91								0.26808	-266.533			0.26581	1159.04								0.26581	-355.205			0.68476	64.0363
0.26626	1145.64								0.26626	-433.669				0.26854	990.387								0.26854	-279.045			0.26626	1145.64								0.26626	-368.406			0.68594	64.0757
0.26672	1134.49								0.26672	-444.83				0.26899	979.327								0.26899	-290.098			0.26672	1134.49								0.26672	-380.318			0.68711	64.1219
0.26717	1122.58								0.26717	-456.753				0.26945	968.302								0.26945	-301.116			0.26717	1122.58								0.26717	-392.64			0.68828	64.1829
0.26763	1111.73								0.26763	-467.608				0.2699	958.895								0.2699	-310.517			0.26763	1111.73								0.26763	-403.587			0.68945	64.2533
0.26808	1100.81								0.26808	-478.541				0.27036	948.363								0.27036	-321.042			0.26808	1100.81								0.26808	-414.418			0.69062	64.3169
0.26854	1090.9								0.26854	-488.463				0.27081	939.828								0.27081	-329.57			0.26854	1090.9								0.26854	-424.88			0.69179	64.3522
0.26899	1081.17								0.26899	-498.199				0.27127	929.999								0.27127	-339.392			0.26899	1081.17								0.26899	-435.072			0.69296	64.3409
0.26945	1072.44								0.26945	-506.942				0.27172	922.335								0.27172	-347.05			0.26945	1072.44								0.26945	-444.522			0.69414	64.2755
0.2699	1063.79								0.2699	-515.601				0.27218	913.174								0.27218	-356.204			0.2699	1063.79								0.2699	-453.522			0.69531	64.1637
0.27036	1054.83								0.27036	-524.569				0.27263	905.498								0.27263	-363.874			0.27036	1054.83								0.27036	-462.731			0.69648	64.0276
0.27081	1046.51								0.27081	-532.907				0.27309	897.074								0.27309	-372.291			0.27081	1046.51								0.27081	-471.292			0.69765	63.8991
0.27127	1037.99								0.27127	-541.431				0.27354	890.392								0.27354	-378.966			0.27127	1037.99								0.27127	-479.835			0.69882	63.8104
0.27172	1030.48								0.27172	-548.952				0.274	882.798								0.274	-386.554			0.27172	1030.48								0.27172	-486.968			0.69999	63.7853
0.27218	1022.53								0.27218	-556.918				0.27445	876.944								0.27445	-392.401			0.27218	1022.53								0.27218	-494.219			0.70117	63.8323
0.27263	1015.6								0.27263	-563.855				0.2749	870.168								0.2749	-399.17			0.27263	1015.6								0.27263	-500.662			0.70234	63.9422
0.27309	1007.77								0.27309	-571.699				0.27536	864.405								0.27536	-404.927			0.27309	1007.77								0.27309	-508.2			0.70351	64.0916
0.27354	1001.35								0.27354	-578.124				0.27581	857.858								0.27581	-411.467			0.27354	1001.35								0.27354	-514.801			0.70468	64.2511
0.274	994.028								0.274	-585.458				0.27627	851.934								0.27627	-417.385			0.274	994.028								0.274	-521.554			0.70585	64.3956
0.27445	988.094								0.27445	-591.403				0.27672	845.497								0.27672	-423.815			0.27445	988.094								0.27445	-526.726			0.70702	64.5139
0.2749	981.244								0.2749	-598.263				0.27718	839.688								0.27718	-429.617			0.2749	981.244								0.2749	-532.751			0.70819	64.6141
0.27536	976.487								0.27536	-603.031				0.27763	834.868								0.27763	-434.43			0.27536	976.487								0.27536	-538.028			0.70937	64.7238
0.27581	970.787								0.27581	-608.741				0.27809	829.894								0.27809	-439.398			0.27581	970.787								0.27581	-544.089			0.71054	64.8832
0.27627	966.541								0.27627	-612.998				0.27854	825.416								0.27854	-443.87			0.27627	966.541								0.27627	-549.346			0.71171	65.1359
0.27672	961.409								0.27672	-618.14				0.279	820.179								0.279	-449.099			0.27672	961.409								0.27672	-554.908			0.71288	65.5163
0.27718	957.083								0.27718	-622.477				0.27945	816.044								0.27945	-453.227			0.27718	957.083								0.27718	-559.396			0.71405	66.0414
0.27763	952.353								0.27763	-627.217				0.27991	811.41								0.27991	-457.855			0.27763	952.353								0.27763	-563.863			0.71522	66.7058
0.27809	947.983								0.27809	-631.597				0.28036	807.702								0.28036	-461.556			0.27809	947.983								0.27809	-568.075			0.7164	67.4835
0.27854	943.747								0.27854	-635.844				0.28082	802.906								0.28082	-466.346			0.27854	943.747								0.27854	-572.282			0.71757	68.3345
0.279	939.281								0.279	-640.321				0.28127	799.312								0.28127	-469.933			0.279	939.281								0.279	-576.369			0.71874	69.2148
0.27945	934.938								0.27945	-644.674				0.28173	794.887								0.28173	-474.352			0.27945	934.938								0.27945	-580.489			0.71991	70.0855
0.27991	930.008								0.27991	-649.615				0.28218	791.345								0.28218	-477.887			0.27991	930.008								0.27991	-585.061			0.72108	70.9195
0.28036	926.277								0.28036	-653.356				0.28264	787.296								0.28264	-481.93			0.28036	926.277								0.28036	-588.825			0.72225	71.7026
0.28082	922.171								0.28082	-657.472				0.28309	784.392								0.28309	-484.826			0.28082	922.171								0.28082	-592.983			0.72342	72.4305
0.28127	919.057								0.28127	-660.597				0.28355	780.533								0.28355	-488.679			0.28127	919.057								0.28127	-595.998			0.7246	73.1023
0.28173	915.218								0.28173	-664.446				0.284	777.449								0.284	-491.757			0.28173	915.218								0.28173	-599.664			0.72577	73.7143
0.28218	912.16								0.28218	-667.514				0.28445	773.44								0.28445	-495.759			0.28218	912.16								0.28218	-602.608			0.72694	74.2558
0.28264	908.306								0.28264	-671.379				0.28491	770.326								0.28491	-498.866			0.28264	908.306								0.28264	-606.452			0.72811	74.71
0.28309	905.966								0.28309	-673.73				0.28536	766.483								0.28536	-502.703			0.28309	905.966								0.28309	-609.486			0.72928	75.0592
0.28355	902.818								0.28355	-676.888				0.28582	763.351								0.28582	-505.828			0.28355	902.818								0.28355	-612.997			0.73045	75.2926
0.284	900.147								0.284	-679.569				0.28627	760.327								0.28627	-508.845			0.284	900.147								0.284	-615.339			0.73163	75.4149
0.28445	896.026								0.28445	-683.701				0.28673	757.613								0.28673	-511.553			0.28445	896.026								0.28445	-618.412			0.7328	75.4503
0.28491	893.373								0.28491	-686.364				0.28718	754.858								0.28718	-514.301			0.28491	893.373								0.28491	-621.049			0.73397	75.4409
0.28536	890.309								0.28536	-689.439				0.28764	752.001								0.28764	-517.151			0.28536	890.309								0.28536	-624.324			0.73514	75.438
0.28582	887.871								0.28582	-691.887				0.28809	749.224								0.28809	-519.922			0.28582	887.871								0.28582	-627.348			0.73631	75.4884
0.28627	884.781								0.28627	-694.988				0.28855	746.338								0.28855	-522.801			0.28627	884.781								0.28627	-630.214			0.73748	75.6185
0.28673	882.853								0.28673	-696.926				0.289	744.178								0.289	-524.954			0.28673	882.853								0.28673	-632.452			0.73865	75.8224
0.28718	879.858								0.28718	-699.931				0.28946	741.597								0.28946	-527.528			0.28718	879.858								0.28718	-634.522			0.73983	76.0566
0.28764	877.468								0.28764	-702.332				0.28991	740.387								0.28991	-528.732			0.28764	877.468								0.28764	-636.307			0.741	76.2452
0.28809	875.11								0.28809	-704.7				0.29037	737.623								0.29037	-531.489			0.28809	875.11								0.28809	-638.615			0.74217	76.2959
0.28855	873.455								0.28855	-706.366				0.29082	736.275								0.29082	-532.83			0.28855	873.455								0.28855	-641.156			0.74334	76.1216
0.289	871.816								0.289	-708.015				0.29128	733.765								0.29128	-535.334			0.289	871.816								0.289	-643.14			0.74451	75.6658
0.28946	870.083								0.28946	-709.758				0.29173	732.451								0.29173	-536.642			0.28946	870.083								0.28946	-645.271			0.74568	74.9216
0.28991	868.158								0.28991	-711.694				0.29219	729.647								0.29219	-539.439			0.28991	868.158								0.28991	-647			0.74686	73.9422
0.29037	865.79								0.29037	-714.072				0.29264	728.036								0.29264	-541.043			0.29037	865.79								0.29037	-649.103			0.74803	72.8366
0.29082	864.271								0.29082	-715.602				0.2931	725.174								0.2931	-543.899			0.29082	864.271								0.29082	-650.165			0.7492	71.7528
0.29128	862.196								0.29128	-717.687				0.29355	723.906								0.29355	-545.159			0.29128	862.196								0.29128	-651.648			0.75037	70.8495
0.29173	861.293								0.29173	-718.601				0.294	721.784								0.294	-547.275			0.29173	861.293								0.29173	-652.76			0.75154	70.2645
0.29219	859.85								0.29219	-720.055				0.29446	720.977								0.29446	-548.075			0.29219	859.85								0.29219	-654.85			0.75271	70.0855
0.29264	858.523								0.29264	-721.392				0.29491	719.33								0.29491	-549.716			0.29264	858.523								0.29264	-656.693			0.75388	70.3311
0.2931	856.076								0.2931	-723.849				0.29537	717.943								0.29537	-551.096			0.2931	856.076								0.2931	-658.98			0.75506	70.945
0.29355	854.674								0.29355	-725.261				0.29582	716.39								0.29582	-552.642			0.29355	854.674								0.29355	-660.366			0.75623	71.8063
0.294	852.637								0.294	-727.309				0.29628	714.737								0.29628	-554.289			0.294	852.637								0.294	-662.025			0.7574	72.7519
0.29446	851.21								0.29446	-728.746				0.29673	712.964								0.29673	-556.055			0.29446	851.21								0.29446	-663.115			0.75857	73.6076
0.29491	849.324								0.29491	-730.642				0.29719	711.254								0.29719	-557.758			0.29491	849.324								0.29491	-664.091			0.75974	74.2185
0.29537	848.299								0.29537	-731.679				0.29764	710.067								0.29764	-558.939			0.29537	848.299								0.29537	-664.721			0.76091	74.4752
0.29582	846.711								0.29582	-733.277				0.2981	708.882								0.2981	-560.117			0.29582	846.711								0.29582	-666.013			0.76209	74.3287
0.29628	845.393								0.29628	-734.605				0.29855	707.835								0.29855	-561.157			0.29628	845.393								0.29628	-666.974			0.76326	73.7923
0.29673	843.902								0.29673	-736.106				0.29901	706.166								0.29901	-562.82			0.29673	843.902								0.29673	-668.096			0.76443	72.933
0.29719	842.78								0.29719	-737.239				0.29946	704.914								0.29946	-564.066			0.29719	842.78								0.29719	-669.002			0.7656	71.8524
0.29764	841.402								0.29764	-738.627				0.29992	703.19								0.29992	-565.782			0.29764	841.402								0.29764	-670.37			0.76677	70.6662
0.2981	840.045								0.2981	-739.995				0.30037	702.176								0.30037	-566.79			0.2981	840.045								0.2981	-672.073			0.76794	69.4836
0.29855	839.158								0.29855	-740.893				0.30083	700.639								0.30083	-568.32			0.29855	839.158								0.29855	-673.99			0.76911	68.3928
0.29901	837.87								0.29901	-742.191				0.30128	700.335								0.30128	-568.618			0.29901	837.87								0.29901	-676.042			0.77029	67.4534
0.29946	836.618								0.29946	-743.453				0.30174	698.585								0.30174	-570.36			0.29946	836.618								0.29946	-677.191			0.77146	66.6965
0.29992	835.655								0.29992	-744.426				0.30219	697.691								0.30219	-571.248			0.29992	835.655								0.29992	-678.402			0.77263	66.1301
0.30037	835.212								0.30037	-744.88				0.30265	695.376								0.30265	-573.557			0.30037	835.212								0.30037	-678.994			0.7738	65.7464
0.30083	834.298								0.30083	-745.805				0.3031	694.843								0.3031	-574.082			0.30083	834.298								0.30083	-680.093			0.77497	65.5294
0.30128	833.401								0.30128	-746.712				0.30355	693.359								0.30355	-575.56			0.30128	833.401								0.30128	-680.687			0.77614	65.4597
0.30174	832.03								0.30174	-748.094				0.30401	692.756								0.30401	-576.157			0.30174	832.03								0.30174	-681.967			0.77732	65.5156
0.30219	831.02								0.30219	-749.114				0.30446	691.314								0.30446	-577.592			0.30219	831.02								0.30219	-682.51			0.77849	65.6722
0.30265	830.014								0.30265	-750.131				0.30492	690.688								0.30492	-578.211			0.30265	830.014								0.30265	-683.817			0.77966	65.8987
0.3031	829.384								0.3031	-750.771				0.30537	689.686								0.30537	-579.207			0.3031	829.384								0.3031	-684.74			0.78083	66.1574
0.30355	828.192								0.30355	-751.974				0.30583	688.933								0.30583	-579.953			0.30355	828.192								0.30355	-686.335			0.782	66.4044
0.30401	827.296								0.30401	-752.88				0.30628	687.875								0.30628	-581.004			0.30401	827.296								0.30401	-687.306			0.78317	66.5944
0.30446	825.806								0.30446	-754.38				0.30674	687.143								0.30674	-581.73			0.30446	825.806								0.30446	-688.425			0.78434	66.6875
0.30492	824.815								0.30492	-755.382				0.30719	686.632								0.30719	-582.234			0.30492	824.815								0.30492	-688.849			0.78552	66.6572
0.30537	823.983								0.30537	-756.224				0.30765	685.452								0.30765	-583.407			0.30537	823.983								0.30537	-689.007			0.78669	66.4968
0.30583	823.162								0.30583	-757.055				0.3081	684.291								0.3081	-584.561			0.30583	823.162								0.30583	-689.378			0.78786	66.2228
0.30628	822.386								0.30628	-757.842				0.30856	683.051								0.30856	-585.795			0.30628	822.386								0.30628	-690.153			0.78903	65.8733
0.30674	822.07								0.30674	-758.168				0.30901	683								0.30901	-585.839			0.30674	822.07								0.30674	-691.074			0.7902	65.5002
0.30719	821.611								0.30719	-758.638				0.30947	682.469								0.30947	-586.364			0.30719	821.611								0.30719	-691.878			0.79137	65.159
0.30765	820.986								0.30765	-759.274				0.30992	682.842								0.30992	-585.984			0.30765	820.986								0.30765	-692.492			0.79255	64.8954
0.3081	820.446								0.3081	-759.824				0.31038	681.737								0.31038	-587.082			0.3081	820.446								0.3081	-693.01			0.79372	64.7344
0.30856	819.421								0.30856	-760.86				0.31083	681.388								0.31083	-587.424			0.30856	819.421								0.30856	-693.719			0.79489	64.6729
0.30901	818.69								0.30901	-761.601				0.31129	680.102								0.31129	-588.704			0.30901	818.69								0.30901	-693.92			0.79606	64.6784
0.30947	817.302								0.30947	-762.999				0.31174	679.77								0.31174	-589.029			0.30947	817.302								0.30947	-694.611			0.79723	64.6954
0.30992	817.257								0.30992	-763.055				0.3122	678.32								0.3122	-590.473			0.30992	817.257								0.30992	-694.899			0.7984	64.6567
0.31038	816.605								0.31038	-763.717				0.31265	677.863								0.31265	-590.923			0.31038	816.605								0.31038	-695.772			0.79957	64.4989
0.31083	816.415								0.31083	-763.917				0.31311	676.649								0.31311	-592.131			0.31083	816.415								0.31083	-696.172			0.80075	64.1781
0.31129	815.808								0.31129	-764.534				0.31356	676.438								0.31356	-592.335			0.31129	815.808								0.31129	-697.087			0.80192	63.6822
0.31174	815.653								0.31174	-764.701				0.31401	675.604								0.31401	-593.162			0.31174	815.653								0.31174	-697.404			0.80309	63.0374
0.3122	814.922								0.3122	-765.441				0.31447	675.408								0.31447	-593.351			0.3122	814.922								0.3122	-698.201			0.80426	62.3068
0.31265	814.722								0.31265	-765.652				0.31492	674.593								0.31492	-594.16			0.31265	814.722								0.31265	-698.527			0.80543	61.5816
0.31311	813.79								0.31311	-766.594				0.31538	673.861								0.31538	-594.885			0.31311	813.79								0.31311	-699.394			0.8066	60.9659
0.31356	814.007								0.31356	-766.388				0.31583	673.043								0.31583	-595.697			0.31356	814.007								0.31356	-699.404			0.80778	60.5583
0.31401	813.4								0.31401	-767.006				0.31629	672.174								0.31629	-596.559			0.31401	813.4								0.31401	-700.206			0.80895	60.4342
0.31447	813.637								0.31447	-766.779				0.31674	671.713								0.31674	-597.013			0.31447	813.637								0.31447	-700.576			0.81012	60.6311
0.31492	812.91								0.31492	-767.517				0.3172	670.64								0.3172	-598.08			0.31492	812.91								0.31492	-701.382			0.81129	61.1409
0.31538	812.703								0.31538	-767.734				0.31765	669.749								0.31765	-598.963			0.31538	812.703								0.31538	-701.541			0.81246	61.9103
0.31583	811.837								0.31583	-768.61				0.31811	669.051								0.31811	-599.655			0.31583	811.837								0.31583	-701.953			0.81363	62.849
0.31629	811.652								0.31629	-768.806				0.31856	668.841								0.31856	-599.858			0.31629	811.652								0.31629	-701.793			0.8148	63.8444
0.31674	811.235								0.31674	-769.233				0.31902	668.279								0.31902	-600.414			0.31674	811.235								0.31674	-702.044			0.81598	64.7806
0.3172	811.137								0.3172	-769.341				0.31947	668.494								0.31947	-600.192			0.3172	811.137								0.3172	-702.054			0.81715	65.5574
0.31765	810.653								0.31765	-769.836				0.31993	667.988								0.31993	-600.691			0.31765	810.653								0.31765	-702.377			0.81832	66.1069
0.31811	810.205								0.31811	-770.295				0.32038	667.906								0.32038	-600.767			0.31811	810.205								0.31811	-703.027			0.81949	66.4035
0.31856	809.078								0.31856	-771.432				0.32084	667.112								0.32084	-601.555			0.31856	809.078								0.31856	-703.482			0.82066	66.467
0.31902	808.156								0.31902	-772.365				0.32129	667.024								0.32129	-601.636			0.31902	808.156								0.31902	-704.161			0.82183	66.3567
0.31947	807.956								0.31947	-772.575				0.32175	665.827								0.32175	-602.826			0.31947	807.956								0.31947	-704.484			0.82301	66.1585
0.31993	807.383								0.31993	-773.158				0.3222	665.729								0.3222	-602.918			0.31993	807.383								0.31993	-705.007			0.82418	65.9673
0.32038	806.806								0.32038	-773.746				0.32266	664.831								0.32266	-603.809			0.32038	806.806								0.32038	-704.878			0.82535	65.8675
0.32084	806.343								0.32084	-774.219				0.32311	664.708								0.32311	-603.925			0.32084	806.343								0.32084	-705.333			0.82652	65.9156
0.32129	806.405								0.32129	-774.168				0.32356	664.133								0.32356	-604.493			0.32129	806.405								0.32129	-705.474			0.82769	66.129
0.32175	806.071								0.32175	-774.512				0.32402	664.081								0.32402	-604.539			0.32175	806.071								0.32175	-706.296			0.82886	66.4815
0.3222	806.375								0.3222	-774.218				0.32447	663.571								0.32447	-605.042			0.3222	806.375								0.3222	-706.548			0.83003	66.909
0.32266	806.319								0.32266	-774.285				0.32493	663.66								0.32493	-604.947			0.32266	806.319								0.32266	-707.249			0.83121	67.3229
0.32311	806.688								0.32311	-773.927				0.32538	663.198								0.32538	-605.402			0.32311	806.688								0.32311	-707.015			0.83238	67.6277
0.32356	806.61								0.32356	-774.015				0.32584	662.499								0.32584	-606.094			0.32356	806.61								0.32356	-707.376			0.83355	67.7421
0.32402	806.658								0.32402	-773.977				0.32629	661.823								0.32629	-606.763			0.32402	806.658								0.32402	-707.391			0.83472	67.6151
0.32447	805.594								0.32447	-775.051				0.32675	660.949								0.32675	-607.63			0.32447	805.594								0.32447	-707.65			0.83589	67.2374
0.32493	805.203								0.32493	-775.453				0.3272	660.861								0.3272	-607.712			0.32493	805.203								0.32493	-707.522			0.83706	66.6421
0.32538	804.453								0.32538	-776.214				0.32766	660.677								0.32766	-607.889			0.32538	804.453								0.32538	-707.944			0.83824	65.8966
0.32584	804.024								0.32584	-776.653				0.32811	661.14								0.32811	-607.42			0.32584	804.024								0.32584	-708.108			0.83941	65.0872
0.32629	803.631								0.32629	-777.057				0.32857	660.307								0.32857	-608.246			0.32629	803.631								0.32629	-708.543			0.84058	64.2995
0.32675	803.883								0.32675	-776.815				0.32902	659.779								0.32902	-608.768			0.32675	803.883								0.32675	-708.45			0.84175	63.5991
0.3272	803.685								0.3272	-777.023				0.32948	658.911								0.32948	-609.629			0.3272	803.685								0.3272	-708.872			0.84292	63.0186
0.32766	803.694								0.32766	-777.025				0.32993	658.987								0.32993	-609.546			0.32766	803.694								0.32766	-709.184			0.84409	62.5527
0.32811	803.65								0.32811	-777.079				0.33039	658.473								0.33039	-610.054			0.32811	803.65								0.32811	-709.626			0.84526	62.1632
0.32857	803.249								0.32857	-777.49				0.33084	658.227								0.33084	-610.293			0.32857	803.249								0.32857	-710.213			0.84644	61.7928
0.32902	803.164								0.32902	-777.586				0.3313	657.25								0.3313	-611.264			0.32902	803.164								0.32902	-710.656			0.84761	61.3829
0.32948	802.756								0.32948	-778.004				0.33175	656.831								0.33175	-611.675			0.32948	802.756								0.32948	-711.119			0.84878	60.8925
0.32993	802.589								0.32993	-778.182				0.33221	656.056								0.33221	-612.444			0.32993	802.589								0.32993	-710.795			0.84995	60.311
0.33039	801.936								0.33039	-778.845				0.33266	656.282								0.33266	-612.211			0.33039	801.936								0.33039	-711.051			0.85112	59.6633
0.33084	801.933								0.33084	-778.858				0.33311	656.033								0.33311	-612.453			0.33084	801.933								0.33084	-710.775			0.85229	59.005
0.3313	801.412								0.3313	-779.39				0.33357	656.543								0.33357	-611.937			0.3313	801.412								0.3313	-711.008			0.85346	58.4084
0.33175	801.501								0.33175	-779.311				0.33402	656.045								0.33402	-612.428			0.33175	801.501								0.33175	-710.444			0.85464	57.9454
0.33221	801.03								0.33221	-779.793				0.33448	656.008								0.33448	-612.458			0.33221	801.03								0.33221	-710.606			0.85581	57.669
0.33266	801.475								0.33266	-779.359				0.33493	655.689								0.33493	-612.771			0.33266	801.475								0.33266	-710.655			0.85698	57.6007
0.33311	800.887								0.33311	-779.957				0.33539	655.478								0.33539	-612.975			0.33311	800.887								0.33311	-711.318			0.85815	57.7268
0.33357	801.069								0.33357	-779.785				0.33584	654.994								0.33584	-613.452			0.33357	801.069								0.33357	-711.172			0.85932	58.0029
0.33402	800.571								0.33402	-780.294				0.3363	654.918								0.3363	-613.522			0.33402	800.571								0.33402	-712.124			0.86049	58.3673
0.33448	800.636								0.33448	-780.239				0.33675	654.529								0.33675	-613.904			0.33448	800.636								0.33448	-711.902			0.86167	58.7576
0.33493	799.711								0.33493	-781.175				0.33721	653.934								0.33721	-614.493			0.33493	799.711								0.33493	-712.692			0.86284	59.1264
0.33539	799.455								0.33539	-781.442				0.33766	653.505								0.33766	-614.915			0.33539	799.455								0.33539	-712.569			0.86401	59.4519
0.33584	799.176								0.33584	-781.731				0.33812	652.803								0.33812	-615.611			0.33584	799.176								0.33584	-712.731			0.86518	59.7393
0.3363	799.356								0.3363	-781.562				0.33857	653.192								0.33857	-615.215			0.3363	799.356								0.3363	-712.594			0.86635	60.015
0.33675	798.958								0.33675	-781.969				0.33903	653.112								0.33903	-615.288			0.33675	798.958								0.33675	-712.883			0.86752	60.3132
0.33721	798.952								0.33721	-781.986				0.33948	653.944								0.33948	-614.45			0.33721	798.952								0.33721	-712.949			0.86869	60.662
0.33766	798.954								0.33766	-781.995				0.33994	653.297								0.33994	-615.09			0.33766	798.954								0.33766	-712.978			0.86987	61.0709
0.33812	798.961								0.33812	-781.998				0.34039	653.259								0.34039	-615.121			0.33812	798.961								0.33812	-713.421			0.87104	61.5252
0.33857	798.904								0.33857	-782.066				0.34085	652.221								0.34085	-616.152			0.33857	798.904								0.33857	-713.529			0.87221	61.9891
0.33903	798.677								0.33903	-782.302				0.3413	652.425								0.3413	-615.942			0.33903	798.677								0.33903	-713.445			0.87338	62.4151
0.33948	799.306								0.33948	-781.684				0.34176	651.618								0.34176	-616.742			0.33948	799.306								0.33948	-713.295			0.87455	62.7583
0.33994	798.809								0.33994	-782.191				0.34221	651.654								0.34221	-616.699			0.33994	798.809								0.33994	-713.444			0.87572	62.9907
0.34039	798.634								0.34039	-782.377				0.34266	650.868								0.34266	-617.479			0.34039	798.634								0.34039	-713.271			0.8769	63.1093
0.34085	797.785								0.34085	-783.237				0.34312	651.725								0.34312	-616.615			0.34085	797.785								0.34085	-713.71			0.87807	63.1384
0.3413	797.316								0.3413	-783.716				0.34357	651.736								0.34357	-616.598			0.3413	797.316								0.3413	-714.124			0.87924	63.1219
0.34176	796.629								0.34176	-784.413				0.34403	652.21								0.34403	-616.117			0.34176	796.629								0.34176	-714.487			0.88041	63.1101
0.34221	797.022								0.34221	-784.031				0.34448	651.707								0.34448	-616.613			0.34221	797.022								0.34221	-714.545			0.88158	63.144
0.34266	796.562								0.34266	-784.502				0.34494	651.526								0.34494	-616.787			0.34266	796.562								0.34266	-714.843			0.88275	63.2423
0.34312	797.151								0.34312	-783.923				0.34539	651.072								0.34539	-617.235			0.34312	797.151								0.34312	-714.8			0.88392	63.3944
0.34357	796.379								0.34357	-784.705				0.34585	651.252								0.34585	-617.048			0.34357	796.379								0.34357	-715.557			0.8851	63.5634
0.34403	796.376								0.34403	-784.719				0.3463	651.04								0.3463	-617.254			0.34403	796.376								0.34403	-715.656			0.88627	63.6957
0.34448	795.737								0.34448	-785.368				0.34676	650.955								0.34676	-617.332			0.34448	795.737								0.34448	-716.136			0.88744	63.7378
0.34494	796.325								0.34494	-784.79				0.34721	650.842								0.34721	-617.438			0.34494	796.325								0.34494	-715.821			0.88861	63.652
0.34539	796.365								0.34539	-784.761				0.34767	649.947								0.34767	-618.327			0.34539	796.365								0.34539	-716.078			0.88978	63.4289
0.34585	797.149								0.34585	-783.988				0.34812	649.215								0.34812	-619.052			0.34585	797.149								0.34585	-716.088			0.89095	63.0912
0.3463	797.171								0.3463	-783.976				0.34858	648.026								0.34858	-620.235			0.3463	797.171								0.3463	-716.435			0.89213	62.689
0.34676	797.597								0.34676	-783.56				0.34903	647.886								0.34903	-620.368			0.34676	797.597								0.34676	-716.057			0.8933	62.2868
0.34721	797.878								0.34721	-783.29				0.34949	647.031								0.34949	-621.216			0.34721	797.878								0.34721	-715.746			0.89447	61.9466
0.34767	797.959								0.34767	-783.219				0.34994	646.959								0.34994	-621.281			0.34767	797.959								0.34767	-715.456			0.89564	61.7126
0.34812	797.897								0.34812	-783.292				0.3504	646.229								0.3504	-622.005			0.34812	797.897								0.34812	-715.143			0.89681	61.601
0.34858	797.473								0.34858	-783.726				0.35085	647.126								0.35085	-621.101			0.34858	797.473								0.34858	-715.291			0.89798	61.5985
0.34903	797.16								0.34903	-784.05				0.35131	647.01								0.35131	-621.21			0.34903	797.16								0.34903	-715.038			0.89915	61.6694
0.34949	796.535								0.34949	-784.685				0.35176	647.617								0.35176	-620.596			0.34949	796.535								0.34949	-715.256			0.90033	61.7698
0.34994	796.74								0.34994	-784.49				0.35221	647.105								0.35221	-621.102			0.34994	796.74								0.34994	-715.04			0.9015	61.8623
0.3504	796.607								0.3504	-784.634				0.35267	646.992								0.35267	-621.208			0.3504	796.607								0.3504	-715.306			0.90267	61.9293
0.35085	796.648								0.35085	-784.603				0.35312	646.548								0.35312	-621.646			0.35085	796.648								0.35085	-715.225			0.90384	61.9787
0.35131	796.368								0.35131	-784.894				0.35358	647.193								0.35358	-620.994			0.35131	796.368								0.35131	-715.44			0.90501	62.0399
0.35176	796.629								0.35176	-784.643				0.35403	647.318								0.35403	-620.862			0.35176	796.629								0.35176	-715.243			0.90618	62.1538
0.35221	796.004								0.35221	-785.279				0.35449	647.524								0.35449	-620.65			0.35221	796.004								0.35221	-715.729			0.90736	62.357
0.35267	795.765								0.35267	-785.528				0.35494	647.268								0.35494	-620.899			0.35267	795.765								0.35267	-715.954			0.90853	62.6665
0.35312	795.28								0.35312	-786.024				0.3554	646.507								0.3554	-621.653			0.35312	795.28								0.35312	-716.542			0.9097	63.0705
0.35358	795.597								0.35358	-785.717				0.35585	646.141								0.35585	-622.013			0.35358	795.597								0.35358	-716.356			0.91087	63.5265
0.35403	795.525								0.35403	-785.8				0.35631	645.683								0.35631	-622.465			0.35403	795.525								0.35403	-716.707			0.91204	63.97
0.35449	795.492								0.35449	-785.843				0.35676	645.839								0.35676	-622.302			0.35449	795.492								0.35449	-716.674			0.91321	64.329
0.35494	795.049								0.35494	-786.297				0.35722	645.949								0.35722	-622.185			0.35494	795.049								0.35494	-716.81			0.91438	64.5428
0.3554	794.807								0.3554	-786.548				0.35767	646.735								0.35767	-621.393			0.3554	794.807								0.3554	-716.478			0.91556	64.5776
0.35585	794.207								0.35585	-787.159				0.35813	646.889								0.35813	-621.232			0.35585	794.207								0.35585	-716.702			0.91673	64.4362
0.35631	794.289								0.35631	-787.088				0.35858	647.086								0.35858	-621.028			0.35631	794.289								0.35631	-716.33			0.9179	64.1577
0.35676	793.991								0.35676	-787.396				0.35904	645.947								0.35904	-622.16			0.35676	793.991								0.35676	-716.369			0.91907	63.8081
0.35722	794.023								0.35722	-787.375				0.35949	645.586								0.35949	-622.515			0.35722	794.023								0.35722	-716.427			0.92024	63.4643
0.35767	794.081								0.35767	-787.327				0.35995	645.288								0.35995	-622.806			0.35767	794.081								0.35767	-716.825			0.92141	63.1955
0.35813	794.06								0.35813	-787.358				0.3604	645.185								0.3604	-622.902			0.35813	794.06								0.35813	-717.122			0.92259	63.0489
0.35858	794.386								0.35858	-787.043				0.36086	643.883								0.36086	-624.198			0.35858	794.386								0.35858	-717.142			0.92376	63.0406
0.35904	794.327								0.35904	-787.112				0.36131	644.003								0.36131	-624.071			0.35904	794.327								0.35904	-717.226			0.92493	63.1567
0.35949	794.231								0.35949	-787.218				0.36176	643.68								0.36176	-624.387			0.35949	794.231								0.35949	-716.872			0.9261	63.362
0.35995	793.988								0.35995	-787.472				0.36222	644.289								0.36222	-623.771			0.35995	793.988								0.35995	-717.177			0.92727	63.6133
0.3604	794.507								0.3604	-786.964				0.36267	644.305								0.36267	-623.749			0.3604	794.507								0.3604	-717.266			0.92844	63.8733
0.36086	794.429								0.36086	-787.052				0.36313	645.268								0.36313	-622.779			0.36086	794.429								0.36086	-717.495			0.92961	64.121
0.36131	794.321								0.36131	-787.171				0.36358	645.284								0.36358	-622.757			0.36131	794.321								0.36131	-717.234			0.93079	64.3544
0.36176	793.428								0.36176	-788.074				0.36404	645.512								0.36404	-622.522			0.36176	793.428								0.36176	-717.254			0.93196	64.5867
0.36222	793.237								0.36222	-788.275				0.36449	645.057								0.36449	-622.97			0.36222	793.237								0.36222	-716.93			0.93313	64.836
0.36267	792.895								0.36267	-788.628				0.36495	644.542								0.36495	-623.479			0.36267	792.895								0.36267	-716.888			0.9343	65.1134
0.36313	793.194								0.36313	-788.339				0.3654	643.786								0.3654	-624.229			0.36313	793.194								0.36313	-716.546			0.93547	65.4132
0.36358	793.283								0.36358	-788.261				0.36586	643.193								0.36586	-624.814			0.36358	793.283								0.36358	-716.636			0.93664	65.7092
0.36404	793.639								0.36404	-787.916				0.36631	642.944								0.36631	-625.057			0.36404	793.639								0.36404	-716.494			0.93782	65.9578
0.36449	793.486								0.36449	-788.079				0.36677	642.521								0.36677	-625.473			0.36449	793.486								0.36449	-717.144			0.93899	66.109
0.36495	793.641								0.36495	-787.934				0.36722	642.436								0.36722	-625.551			0.36495	793.641								0.36495	-717.063			0.94016	66.1205
0.3654	793.208								0.3654	-788.378				0.36768	642.29								0.36768	-625.691			0.3654	793.208								0.3654	-717.608			0.94133	65.9719
0.36586	793.109								0.36586	-788.487				0.36813	642.522								0.36813	-625.452			0.36586	793.109								0.36586	-717.399			0.9425	65.674
0.36631	793.24								0.36631	-788.367				0.36859	642.114								0.36859	-625.854			0.36631	793.24								0.36631	-717.328			0.94367	65.2715
0.36677	793.832								0.36677	-787.785				0.36904	642.698								0.36904	-625.263			0.36677	793.832								0.36677	-717.045			0.94484	64.8358
0.36722	794.495								0.36722	-787.133				0.3695	642.688								0.3695	-625.267			0.36722	794.495								0.36722	-717.063			0.94602	64.4524
0.36768	794.825								0.36768	-786.812				0.36995	643.152								0.36995	-624.795			0.36768	794.825								0.36768	-716.787			0.94719	64.2034
0.36813	794.848								0.36813	-786.8				0.37041	643.071								0.37041	-624.87			0.36813	794.848								0.36813	-716.703			0.94836	64.1525
0.36859	794.142								0.36859	-787.516				0.37086	643.497								0.37086	-624.438			0.36859	794.142								0.36859	-716.901			0.94953	64.3337
0.36904	793.692								0.36904	-787.977				0.37131	643.289								0.37131	-624.638			0.36904	793.692								0.36904	-716.958			0.9507	64.748
0.3695	792.896								0.3695	-788.783				0.37177	643.205								0.37177	-624.716			0.3695	792.896								0.3695	-717.499			0.95187	65.3675
0.36995	792.546								0.36995	-789.144				0.37222	642.48								0.37222	-625.434			0.36995	792.546								0.36995	-717.412			0.95305	66.1451
0.37041	792.461								0.37041	-789.24				0.37268	642.104								0.37268	-625.804			0.37041	792.461								0.37041	-717.398			0.95422	67.0261
0.37086	793.123								0.37086	-788.588				0.37313	641.73								0.37313	-626.171			0.37086	793.123								0.37086	-716.724			0.95539	67.9588
0.37131	793.162								0.37131	-788.559				0.37359	641.419								0.37359	-626.476			0.37131	793.162								0.37131	-716.734			0.95656	68.9003
0.37177	793.543								0.37177	-788.189				0.37404	640.965								0.37404	-626.922			0.37177	793.543								0.37177	-716.513			0.95773	69.8169
0.37222	793.581								0.37222	-788.161				0.3745	640.679								0.3745	-627.202			0.37222	793.581								0.37222	-716.879			0.9589	70.6797
0.37268	793.95								0.37268	-787.802				0.37495	640.115								0.37495	-627.76			0.37268	793.95								0.37268	-716.769			0.96007	71.4589
0.37313	793.415								0.37313	-788.349				0.37541	640.188								0.37541	-627.68			0.37313	793.415								0.37313	-717.432			0.96125	72.1183
0.37359	792.896								0.37359	-788.878				0.37586	640.55								0.37586	-627.311			0.37359	792.896								0.37359	-717.487			0.96242	72.6156
0.37404	791.983								0.37404	-789.801				0.37632	640.731								0.37632	-627.123			0.37404	791.983								0.37404	-718.093			0.96359	72.9069
0.3745	792.285								0.3745	-789.51				0.37677	640.912								0.37677	-626.936			0.3745	792.285								0.3745	-718.064			0.96476	72.957
0.37495	792.675								0.37495	-789.13				0.37723	640.688								0.37723	-627.153			0.37495	792.675								0.37495	-718.148			0.96593	72.7518
0.37541	793.025								0.37541	-788.79				0.37768	640.389								0.37768	-627.446			0.37541	793.025								0.37541	-717.778			0.9671	72.3087
0.37586	793.501								0.37586	-788.325				0.37814	640.228								0.37814	-627.6			0.37586	793.501								0.37586	-717.766			0.96828	71.6823
0.37632	793.244								0.37632	-788.592				0.37859	640.438								0.37859	-627.383			0.37632	793.244								0.37632	-717.588			0.96945	70.9607
0.37677	792.59								0.37677	-789.257				0.37905	640.425								0.37905	-627.39			0.37677	792.59								0.37677	-717.737			0.97062	70.254
0.37723	791.802								0.37723	-790.055				0.3795	640.656								0.3795	-627.152			0.37723	791.802								0.37723	-717.415			0.97179	69.6754
0.37768	791.889								0.37768	-789.979				0.37996	640.187								0.37996	-627.614			0.37768	791.889								0.37768	-717.16			0.97296	69.3196
0.37814	791.84								0.37814	-790.038				0.38041	640.032								0.38041	-627.762			0.37814	791.84								0.37814	-717.218			0.97413	69.2436
0.37859	792.498								0.37859	-789.39				0.38086	639.615								0.38086	-628.173			0.37859	792.498								0.37859	-717.193			0.9753	69.4544
0.37905	792.702								0.37905	-789.197				0.38132	638.999								0.38132	-628.782			0.37905	792.702								0.37905	-717.066			0.97648	69.9075
0.3795	792.914								0.3795	-788.996				0.38177	638.075								0.38177	-629.7			0.3795	792.914								0.3795	-716.705			0.97765	70.5153
0.37996	792.674								0.37996	-789.246				0.38223	638.39								0.38223	-629.377			0.37996	792.674								0.37996	-716.692			0.97882	71.1658
0.38041	792.735								0.38041	-789.195				0.38268	638.343								0.38268	-629.418			0.38041	792.735								0.38041	-716.61			0.97999	71.7446
0.38086	792.307								0.38086	-789.633				0.38314	638.822								0.38314	-628.933			0.38086	792.307								0.38086	-717.027			0.98116	72.157
0.38132	792.481								0.38132	-789.47				0.38359	638.781								0.38359	-628.967			0.38132	792.481								0.38132	-716.909			0.98233	72.3442
0.38177	792.215								0.38177	-789.747				0.38405	638.715								0.38405	-629.026			0.38177	792.215								0.38177	-717.57			0.98351	72.2907
0.38223	792.436								0.38223	-789.536				0.3845	638.683								0.3845	-629.051			0.38223	792.436								0.38223	-717.556			0.98468	72.0216
0.38268	792.093								0.38268	-789.889				0.38496	638.617								0.38496	-629.111			0.38268	792.093								0.38268	-718.012			0.98585	71.5921
0.38314	792.205								0.38314	-789.788				0.38541	637.896								0.38541	-629.825			0.38314	792.205								0.38314	-717.622			0.98702	71.072
0.38359	791.879								0.38359	-790.124				0.38587	637.767								0.38587	-629.948			0.38359	791.879								0.38359	-717.596			0.98819	70.5296
0.38405	791.994								0.38405	-790.02				0.38632	637.354								0.38632	-630.354			0.38405	791.994								0.38405	-717.309			0.98936	70.0197
0.3845	791.727								0.3845	-790.297				0.38678	637.201								0.38678	-630.5			0.3845	791.727								0.3845	-717.571			0.99053	69.5776
0.38496	792.007								0.38496	-790.028				0.38723	637.182								0.38723	-630.512			0.38496	792.007								0.38496	-717.677			0.99171	69.219
0.38541	791.975								0.38541	-790.07				0.38769	637.179								0.38769	-630.509			0.38541	791.975								0.38541	-717.672			0.99288	68.9462
0.38587	792.172								0.38587	-789.884				0.38814	637.357								0.38814	-630.325			0.38587	792.172								0.38587	-717.645			0.99405	68.7555
0.38632	792.047								0.38632	-790.019				0.3886	636.694								0.3886	-630.981			0.38632	792.047								0.38632	-717.771			0.99522	68.6446
0.38678	791.98								0.38678	-790.096				0.38905	636.59								0.38905	-631.078			0.38678	791.98								0.38678	-717.85			0.99639	68.6159
0.38723	791.945								0.38723	-790.142				0.38951	636.607								0.38951	-631.054			0.38723	791.945								0.38723	-717.909			0.99756	68.6753
0.38769	791.972								0.38769	-790.126				0.38996	637.243								0.38996	-630.412			0.38769	791.972								0.38769	-718.027			0.99874	68.8274
0.38814	792.057								0.38814	-790.051				0.39041	637.312								0.39041	-630.337			0.38814	792.057								0.38814	-717.886			0.99991	69.0684
0.3886	792.034								0.3886	-790.084				0.39087	637.895								0.39087	-629.747			0.3886	792.034								0.3886	-717.954			1.00108	69.3796
0.38905	792.03								0.38905	-790.099				0.39132	637.66								0.39132	-629.975			0.38905	792.03								0.38905	-717.882			1.00225	69.725
0.38951	791.707								0.38951	-790.432				0.39178	637.269								0.39178	-630.359			0.38951	791.707								0.38951	-718.005			1.00342	70.0536
0.38996	791.717								0.38996	-790.432				0.39223	636.377								0.39223	-631.244			0.38996	791.717								0.38996	-718.305			1.00459	70.3076
0.39041	791.574								0.39041	-790.585				0.39269	636.257								0.39269	-631.358			0.39041	791.574								0.39041	-718.674			1.00576	70.4342
0.39087	791.761								0.39087	-790.409				0.39314	636.109								0.39314	-631.499			0.39087	791.761								0.39087	-718.344			1.00694	70.3977
0.39132	791.746								0.39132	-790.435				0.3936	636.499								0.3936	-631.103			0.39132	791.746								0.39132	-717.727			1.00811	70.1903
0.39178	791.855								0.39178	-790.337				0.39405	636.239								0.39405	-631.356			0.39178	791.855								0.39178	-717.29			1.00928	69.8368
0.39223	791.352								0.39223	-790.85				0.39451	635.676								0.39451	-631.912			0.39223	791.352								0.39223	-717.368			1.01045	69.3921
0.39269	791.32								0.39269	-790.892				0.39496	635.095								0.39496	-632.486			0.39269	791.32								0.39269	-716.929			1.01162	68.9317
0.39314	791.483								0.39314	-790.74				0.39542	634.769								0.39542	-632.806			0.39314	791.483								0.39314	-716.832			1.01279	68.5372
0.3936	791.686								0.3936	-790.547				0.39587	634.494								0.39587	-633.075			0.3936	791.686								0.3936	-716.273			1.01397	68.2787
0.39405	791.832								0.39405	-790.412				0.39633	634.177								0.39633	-633.385			0.39405	791.832								0.39405	-716.491			1.01514	68.1996
0.39451	792.248								0.39451	-790.006				0.39678	634.455								0.39678	-633.101			0.39451	792.248								0.39451	-716.234			1.01631	68.3066
0.39496	792.13								0.39496	-790.134				0.39724	634.973								0.39724	-632.575			0.39496	792.13								0.39496	-716.369			1.01748	68.5666
0.39542	792.46								0.39542	-789.815				0.39769	635.611								0.39769	-631.931			0.39542	792.46								0.39542	-716.058			1.01865	68.9127
0.39587	792.659								0.39587	-789.626				0.39815	636.005								0.39815	-631.53			0.39587	792.659								0.39587	-715.969			1.01982	69.2574
0.39633	792.882								0.39633	-789.413				0.3986	636.503								0.3986	-631.026			0.39633	792.882								0.39633	-716.349			1.02099	69.5098
0.39678	793.259								0.39678	-789.047				0.39906	636.11								0.39906	-631.413			0.39678	793.259								0.39678	-716.619			1.02217	69.5943
0.39724	793.173								0.39724	-789.144				0.39951	635.758								0.39951	-631.758			0.39724	793.173								0.39724	-716.699			1.02334	69.4657
0.39769	793.097								0.39769	-789.23				0.39996	635.109								0.39996	-632.4			0.39769	793.097								0.39769	-716.495			1.02451	69.1185
0.39815	793.245								0.39815	-789.093				0.40042	634.507								0.40042	-632.996			0.39815	793.245								0.39815	-716.466			1.02568	68.5872
0.3986	793.039								0.3986	-789.309				0.40087	633.931								0.40087	-633.565			0.3986	793.039								0.3986	-716.637			1.02685	67.9391
0.39906	792.959								0.39906	-789.4				0.40133	634.459								0.40133	-633.031			0.39906	792.959								0.39906	-717.102			1.02802	67.2601
0.39951	792.817								0.39951	-789.553				0.40178	634.572								0.40178	-632.912			0.39951	792.817								0.39951	-717.534			1.0292	66.6366
0.39996	792.435								0.39996	-789.945				0.40224	634.93								0.40224	-632.547			0.39996	792.435								0.39996	-717.705			1.03037	66.138
0.40042	792.578								0.40042	-789.813				0.40269	634.833								0.40269	-632.638			0.40042	792.578								0.40042	-717.717			1.03154	65.8032
0.40087	792.45								0.40087	-789.952				0.40315	635.004								0.40315	-632.461			0.40087	792.45								0.40087	-717.947			1.03271	65.6337
0.40133	792.625								0.40133	-789.788				0.4036	634.598								0.4036	-632.861			0.40133	792.625								0.40133	-717.681			1.03388	65.5948
0.40178	792.565								0.40178	-789.859				0.40406	634.846								0.40406	-632.607			0.40178	792.565								0.40178	-717.856			1.03505	65.6251
0.40224	792.789								0.40224	-789.645				0.40451	634.55								0.40451	-632.897			0.40224	792.789								0.40224	-717.806			1.03622	65.6512
0.40269	792.886								0.40269	-789.56				0.40497	634.167								0.40497	-633.274			0.40269	792.886								0.40269	-718.102			1.0374	65.6047
0.40315	793.089								0.40315	-789.367				0.40542	634.173								0.40542	-633.262			0.40315	793.089								0.40315	-717.79			1.03857	65.4383
0.4036	792.483								0.4036	-789.985				0.40588	634.115								0.40588	-633.315			0.4036	792.483								0.4036	-718.206			1.03974	65.1364
0.40406	792.66								0.40406	-789.82				0.40633	633.731								0.40633	-633.693			0.40406	792.66								0.40406	-718.103			1.04091	64.7183
0.40451	792.395								0.40451	-790.096				0.40679	633.292								0.40679	-634.127			0.40451	792.395								0.40451	-718.384			1.04208	64.2338
0.40497	792.758								0.40497	-789.745				0.40724	633.821								0.40724	-633.595			0.40497	792.758								0.40497	-718.162			1.04325	63.7521
0.40542	792.497								0.40542	-790.018				0.4077	633.975								0.4077	-633.435			0.40542	792.497								0.40542	-718.125			1.04443	63.3454
0.40588	792.751								0.40588	-789.776				0.40815	634.018								0.40815	-633.389			0.40588	792.751								0.40588	-717.676			1.0456	63.0735
0.40633	792.737								0.40633	-789.803				0.40861	633.44								0.40861	-633.963			0.40633	792.737								0.40633	-717.381			1.04677	62.9699
0.40679	792.907								0.40679	-789.646				0.40906	633.459								0.40906	-633.941			0.40679	792.907								0.40679	-717.278			1.04794	63.0356
0.40724	792.714								0.40724	-789.852				0.40951	633.193								0.40951	-634.204			0.40724	792.714								0.40724	-717.205			1.04911	63.2384
0.4077	792.263								0.4077	-790.318				0.40997	633.588								0.40997	-633.807			0.4077	792.263								0.4077	-717.551			1.05028	63.5213
0.40815	791.79								0.40815	-790.805				0.41042	633.735								0.41042	-633.659			0.40815	791.79								0.40815	-718.106			1.05145	63.8149
0.40861	791.547								0.40861	-791.063				0.41088	634.078								0.41088	-633.316			0.40861	791.547								0.40861	-718.845			1.05263	64.0522
0.40906	791.751								0.40906	-790.876				0.41133	633.667								0.41133	-633.728			0.40906	791.751								0.40906	-719.226			1.0538	64.1828
0.40951	791.727								0.40951	-790.917				0.41179	633.933								0.41179	-633.464			0.40951	791.727								0.40951	-719.289			1.05497	64.1816
0.40997	791.979								0.40997	-790.683				0.41224	633.371								0.41224	-634.029			0.40997	791.979								0.40997	-718.988			1.05614	64.0524
0.41042	792.323								0.41042	-790.358				0.4127	633.757								0.4127	-633.647			0.41042	792.323								0.41042	-718.411			1.05731	63.8248
0.41088	792.032								0.41088	-790.671				0.41315	633.776								0.41315	-633.634			0.41088	792.032								0.41088	-717.864			1.05848	63.5452
0.41133	791.518								0.41133	-791.207				0.41361	634.32								0.41361	-633.097			0.41133	791.518								0.41133	-717.029			1.05966	63.2659
0.41179	791.33								0.41179	-791.419				0.41406	634.244								0.41406	-633.183			0.41179	791.33								0.41179	-716.324			1.06083	63.0337
0.41224	791.109								0.41224	-791.666				0.41452	634.312								0.41452	-633.126			0.41224	791.109								0.41224	-717.054			1.062	62.881
0.4127	791.287								0.4127	-791.516				0.41497	633.819								0.41497	-633.634			0.4127	791.287								0.4127	-717.78			1.06317	62.8215
0.41315	791.268								0.41315	-791.567				0.41543	633.28								0.41543	-634.189			0.41315	791.268								0.41315	-718.138			1.06434	62.8507
0.41361	791.921								0.41361	-790.948				0.41588	633.008								0.41588	-634.481			0.41361	791.921								0.41361	-718.047			1.06551	62.9507
0.41406	791.92								0.41406	-790.986				0.41634	633.002								0.41634	-634.51			0.41406	791.92								0.41406	-718.158			1.06668	63.0969
0.41452	792.241								0.41452	-790.707				0.41679	633.562								0.41679	-633.977			0.41452	792.241								0.41452	-717.956			1.06786	63.2659
0.41497	792.071								0.41497	-790.922				0.41725	634.013								0.41725	-633.558			0.41497	792.071								0.41497	-717.986			1.06903	63.441
0.41543	792.442								0.41543	-790.602				0.4177	634.695								0.4177	-632.91			0.41543	792.442								0.41543	-717.779			1.0702	63.6153
0.41588	792.302								0.41588	-790.797				0.41816	634.657								0.41816	-632.99			0.41588	792.302								0.41588	-718.189			1.07137	63.7908
0.41634	792.692								0.41634	-790.469				0.41861	634.666								0.41861	-633.027			0.41634	792.692								0.41634	-718.271			1.07254	63.9749
0.41679	792.651								0.41679	-790.578				0.41907	634.232								0.41907	-633.513			0.41679	792.651								0.41679	-718.619			1.07371	64.1746
0.41725	792.951								0.41725	-790.353				0.41952	634.09								0.41952	-633.713			0.41725	792.951								0.41725	-718.808			1.07489	64.3912
0.4177	793.396								0.4177	-789.992				0.41997	633.927								0.41997	-633.943			0.4177	793.396								0.4177	-718.845			1.07606	64.6153
0.41816	794.145								0.41816	-789.336				0.42043	634.919								0.42043	-633.025			0.41816	794.145								0.41816	-718.948			1.07723	64.8249
0.41861	794.466								0.41861	-789.118				0.42088	635.32								0.42088	-632.707			0.41861	794.466								0.41861	-718.911			1.0784	64.9868
0.41907	794.751								0.41907	-788.946				0.42134	636.342								0.42134	-631.777			0.41907	794.751								0.41907	-718.841			1.07957	65.0607
0.41952	794.95								0.41952	-788.873				0.42179	636.348								0.42179	-631.874			0.41952	794.95								0.41952	-718.485			1.08074	65.0053
0.41997	794.968								0.41997	-788.993				0.42225	636.892								0.42225	-631.444			0.41997	794.968								0.41997	-718.469			1.08191	64.7869
0.42043	795.136								0.42043	-788.978				0.4227	637.021								0.4227	-631.44			0.42043	795.136								0.42043	-718.209			1.08309	64.3871
0.42088	795.731								0.42088	-788.551				0.42316	637.185								0.42316	-631.414			0.42088	795.731								0.42088	-718.358			1.08426	63.8095
0.42134	796.414								0.42134	-788.054				0.42361	637.344								0.42361	-631.409			0.42134	796.414								0.42134	-718.437			1.08543	63.0842
0.42179	796.923								0.42179	-787.748				0.42407	637.844								0.42407	-631.076			0.42179	796.923								0.42179	-718.068			1.0866	62.2682
0.42225	797.3								0.42225	-787.595				0.42452	637.808								0.42452	-631.296			0.42225	797.3								0.42225	-717.761			1.08777	61.4417
0.4227	797.422								0.4227	-787.72				0.42498	638.776								0.42498	-630.529			0.4227	797.422								0.4227	-717.884			1.08894	60.7004
0.42316	797.988								0.42316	-787.422				0.42543	639.309								0.42543	-630.214			0.42316	797.988								0.42316	-717.699			1.09012	60.1441
0.42361	798.24								0.42361	-787.463				0.42589	639.981								0.42589	-629.78			0.42361	798.24								0.42361	-717.367			1.09129	59.8623
0.42407	799.114								0.42407	-786.91				0.42634	640.148								0.42634	-629.872			0.42407	799.114								0.42407	-716.804			1.09246	59.9207
0.42452	799.37								0.42452	-787.003				0.4268	640.69								0.4268	-629.61			0.42452	799.37								0.42452	-716.72			1.09363	60.3484
0.42498	799.768								0.42498	-786.984				0.42725	640.913								0.42725	-629.691			0.42498	799.768								0.42498	-716.529			1.0948	61.1304
0.42543	800.044								0.42543	-787.12				0.42771	641.61								0.42771	-629.322			0.42543	800.044								0.42543	-716.808			1.09597	62.2058
0.42589	800.8								0.42589	-786.81				0.42816	642.307								0.42816	-628.978			0.42589	800.8								0.42589	-716.626			1.09714	63.4744
0.42634	801.288								0.42634	-786.805				0.42862	643.174								0.42862	-628.49			0.42634	801.288								0.42634	-716.704			1.09832	64.8092
0.4268	802.318								0.4268	-786.295				0.42907	644.156								0.42907	-627.916			0.4268	802.318								0.4268	-715.968			1.09949	66.0751
0.42725	802.861								0.42725	-786.313				0.42952	645.018								0.42952	-627.491			0.42725	802.861								0.42725	-715.892			1.10066	67.1498
0.42771	803.674								0.42771	-786.104				0.42998	645.992								0.42998	-626.982			0.42771	803.674								0.42771	-715.609			1.10183	67.9432
0.42816	804.834								0.42816	-785.59				0.43043	646.651								0.43043	-626.821			0.42816	804.834								0.42816	-715.74			1.103	68.4111
0.42862	805.914								0.42862	-785.203				0.43089	647.453								0.43089	-626.55			0.42862	805.914								0.42862	-716.001			1.10417	68.5612
0.42907	806.99								0.42907	-784.868				0.43134	647.909								0.43134	-626.656			0.42907	806.99								0.42907	-716.332			1.10535	68.4494
0.42952	808.088								0.42952	-784.56				0.4318	649.063								0.4318	-626.1			0.42952	808.088								0.42952	-716.354			1.10652	68.1663
0.42998	809.166								0.42998	-784.323				0.43225	649.082								0.43225	-626.713			0.42998	809.166								0.42998	-716.11			1.10769	67.8172
0.43043	810.188								0.43043	-784.193				0.43271	649.22								0.43271	-627.243			0.43043	810.188								0.43043	-715.86			1.10886	67.5
0.43089	811.804								0.43089	-783.523				0.43316	649.49								0.43316	-627.676			0.43089	811.804								0.43089	-715.293			1.11003	67.2841
0.43134	813.237								0.43134	-783.091				0.43362	650.366								0.43362	-627.54			0.43134	813.237								0.43134	-714.965			1.1112	67.1966
0.4318	815.366								0.4318	-782.018				0.43407	651.243								0.43407	-627.44			0.4318	815.366								0.4318	-714.658			1.11237	67.2172
0.43225	816.65								0.43225	-781.846				0.43453	653.027								0.43453	-626.47			0.43225	816.65								0.43225	-714.571			1.11355	67.2846
0.43271	818.49								0.43271	-781.174				0.43498	654.472								0.43498	-625.876			0.43271	818.49								0.43271	-714.101			1.11472	67.3117
0.43316	819.639								0.43316	-781.251				0.43544	656.004								0.43544	-625.231			0.43316	819.639								0.43316	-714.1			1.11589	67.2067
0.43362	821.567								0.43362	-780.603				0.43589	657.106								0.43589	-625.053			0.43362	821.567								0.43362	-713.723			1.11706	66.8961
0.43407	822.62								0.43407	-780.887				0.43635	658.341								0.43635	-624.778			0.43407	822.62								0.43407	-713.708			1.11823	66.3436
0.43453	824.293								0.43453	-780.605				0.4368	659.229								0.4368	-624.885			0.43453	824.293								0.43453	-713.205			1.1194	65.5615
0.43498	825.536								0.43498	-780.809				0.43726	659.848								0.43726	-625.295			0.43498	825.536								0.43498	-713.146			1.12058	64.6112
0.43544	827.726								0.43544	-780.116				0.43771	660.336								0.43771	-625.869			0.43544	827.726								0.43544	-712.775			1.12175	63.5934
0.43589	829.427								0.43589	-779.963				0.43817	661.372								0.43817	-625.926			0.43589	829.427								0.43589	-712.624			1.12292	62.6287
0.43635	831.504								0.43635	-779.483				0.43862	662.412								0.43862	-626.009			0.43635	831.504								0.43635	-712.134			1.12409	61.8345
0.4368	833.324								0.4368	-779.306				0.43907	663.473								0.43907	-626.1			0.4368	833.324								0.4368	-711.768			1.12526	61.3014
0.43726	835.294								0.43726	-779.02				0.43953	664.796								0.43953	-625.955			0.43726	835.294								0.43726	-711.191			1.12643	61.0742
0.43771	836.732								0.43771	-779.307				0.43998	666.299								0.43998	-625.652			0.43771	836.732								0.43771	-710.96			1.1276	61.1437
0.43817	838.581								0.43817	-779.218				0.44044	667.503								0.44044	-625.671			0.43817	838.581								0.43817	-710.517			1.12878	61.448
0.43862	840.074								0.43862	-779.517				0.44089	669.01								0.44089	-625.404			0.43862	840.074								0.43862	-710.138			1.12995	61.8856
0.43907	841.959								0.43907	-779.452				0.44135	670.332								0.44135	-625.34			0.43907	841.959								0.43907	-709.933			1.13112	62.3369
0.43953	843.405								0.43953	-779.849				0.4418	671.366								0.4418	-625.575			0.43953	843.405								0.43953	-710			1.13229	62.689
0.43998	845.247								0.43998	-779.867				0.44226	672.614								0.44226	-625.607			0.43998	845.247								0.43998	-710.125			1.13346	62.8593
0.44044	847.116								0.44044	-779.871				0.44271	673.707								0.44271	-625.799			0.44044	847.116								0.44044	-709.997			1.13463	62.8128
0.44089	849.041								0.44089	-779.826				0.44317	675.251								0.44317	-625.544			0.44089	849.041								0.44089	-709.849			1.13581	62.5687
0.44135	850.69								0.44135	-780.058				0.44362	676.267								0.44362	-625.816			0.44135	850.69								0.44135	-709.406			1.13698	62.1959
0.4418	852.199								0.4418	-780.427				0.44408	677.328								0.44408	-626.038			0.4418	852.199								0.4418	-709.167			1.13815	61.7965
0.44226	853.664								0.44226	-780.829				0.44453	677.833								0.44453	-626.808			0.44226	853.664								0.44226	-709.062			1.13932	61.4834
0.44271	854.974								0.44271	-781.369				0.44499	678.574								0.44499	-627.33			0.44271	854.974								0.44271	-709.028			1.14049	61.3539
0.44317	856.38								0.44317	-781.792				0.44544	679.198								0.44544	-627.953			0.44317	856.38								0.44317	-709.012			1.14166	61.4677
0.44362	857.635								0.44362	-782.337				0.4459	680.519								0.4459	-627.86			0.44362	857.635								0.44362	-709.084			1.14283	61.8326
0.44408	858.986								0.44408	-782.751				0.44635	681.206								0.44635	-628.378			0.44408	858.986								0.44408	-708.969			1.14401	62.4024
0.44453	859.968								0.44453	-783.494				0.44681	682.618								0.44681	-628.143			0.44453	859.968								0.44453	-709.322			1.14518	63.0865
0.44499	861.157								0.44499	-783.982				0.44726	683.613								0.44726	-628.295			0.44499	861.157								0.44499	-709.545			1.14635	63.7701
0.44544	861.873								0.44544	-784.893				0.44772	684.885								0.44772	-628.135			0.44544	861.873								0.44544	-710.068			1.14752	64.3395
0.4459	862.875								0.4459	-785.459				0.44817	685.613								0.44817	-628.483			0.4459	862.875								0.4459	-710.314			1.14869	64.7073
0.44635	863.284								0.44635	-786.556				0.44862	686.698								0.44862	-628.432			0.44635	863.284								0.44635	-710.809			1.14986	64.8312
0.44681	864.07								0.44681	-787.209				0.44908	687.937								0.44908	-628.183			0.44681	864.07								0.44681	-710.887			1.15104	64.722
0.44726	864.608								0.44726	-788.038				0.44953	689.261								0.44953	-627.805			0.44726	864.608								0.44726	-711.367			1.15221	64.4393
0.44772	865.059								0.44772	-788.879				0.44999	690.21								0.44999	-627.751			0.44772	865.059								0.44772	-711.891			1.15338	64.0754
0.44817	865.12								0.44817	-790.03				0.45044	691.119								0.45044	-627.687			0.44817	865.12								0.44817	-712.4			1.15455	63.7317
0.44862	865.657								0.44862	-790.624				0.4509	691.088								0.4509	-628.511			0.44862	865.657								0.44862	-712.605			1.15572	63.4942
0.44908	865.883								0.44908	-791.444				0.45135	690.416								0.45135	-629.92			0.44908	865.883								0.44908	-712.515			1.15689	63.4123
0.44953	866.616								0.44953	-791.67				0.45181	690.311								0.45181	-630.707			0.44953	866.616								0.44953	-712.47			1.15806	63.4884
0.44999	867.346								0.44999	-791.812				0.45226	690.311								0.45226	-631.333			0.44999	867.346								0.44999	-712.505			1.15924	63.6783
0.45044	868.173								0.45044	-791.767				0.45272	690.777								0.45272	-631.435			0.45044	868.173								0.45044	-712.998			1.16041	63.9044
0.4509	868.304								0.4509	-792.329				0.45317	691.268								0.45317	-631.454			0.4509	868.304								0.4509	-713.756			1.16158	64.0753
0.45135	867.796								0.45135	-793.443				0.45363	691.764								0.45363	-631.411			0.45135	867.796								0.45135	-714.831			1.16275	64.1096
0.45181	867.501								0.45181	-794.255				0.45408	691.079								0.45408	-632.494			0.45181	867.501								0.45181	-714.999			1.16392	63.9546
0.45226	867.431								0.45226	-794.756				0.45454	690.647								0.45454	-633.266			0.45226	867.431								0.45226	-715.083			1.16509	63.598
0.45272	867.431								0.45272	-795.104				0.45499	690.151								0.45499	-634.048			0.45272	867.431								0.45272	-715.005			1.16627	63.0685
0.45317	867.262								0.45317	-795.539				0.45545	690.314								0.45545	-634.119			0.45317	867.262								0.45317	-715.565			1.16744	62.4267
0.45363	867.098								0.45363	-795.891				0.4559	690.564								0.4559	-634.051			0.45363	867.098								0.45363	-715.591			1.16861	61.7491
0.45408	866.566								0.45408	-796.537				0.45636	690.668								0.45636	-634.08			0.45408	866.566								0.45408	-715.945			1.16978	61.1108
0.45454	865.944								0.45454	-797.201				0.45681	689.996								0.45681	-634.84			0.45454	865.944								0.45454	-716.102			1.17095	60.5712
0.45499	865.093								0.45499	-798.031				0.45727	689.731								0.45727	-635.149			0.45499	865.093								0.45499	-716.506			1.17212	60.1671
0.45545	865.015								0.45545	-798.025				0.45772	689.107								0.45772	-635.777			0.45545	865.015								0.45545	-716.635			1.17329	59.9136
0.4559	864.908								0.4559	-797.994				0.45817	688.516								0.45817	-636.337			0.4559	864.908								0.4559	-716.889			1.17447	59.8121
0.45636	864.875								0.45636	-797.839				0.45863	687.922								0.45863	-636.865			0.45636	864.875								0.45636	-716.805			1.17564	59.861
0.45681	864.299								0.45681	-798.182				0.45908	687.722								0.45908	-636.971			0.45681	864.299								0.45681	-717.188			1.17681	60.065
0.45727	863.674								0.45727	-798.537				0.45954	687.414								0.45954	-637.159			0.45727	863.674								0.45727	-717.6			1.17798	60.4383
0.45772	862.977								0.45772	-798.932				0.45999	686.86								0.45999	-637.572			0.45772	862.977								0.45772	-718.112			1.17915	61.0005
0.45817	862.383								0.45817	-799.199				0.46045	686.166								0.46045	-638.108			0.45817	862.383								0.45817	-718.493			1.18032	61.7658
0.45863	861.55								0.45863	-799.686				0.4609	685.737								0.4609	-638.367			0.45863	861.55								0.45863	-718.777			1.1815	62.7283
0.45908	861.094								0.45908	-799.782				0.46136	685.562								0.46136	-638.364			0.45908	861.094								0.45908	-718.863			1.18267	63.8498
0.45954	860.644								0.45954	-799.867				0.46181	685.46								0.46181	-638.284			0.45954	860.644								0.45954	-718.867			1.18384	65.0541
0.45999	860.515								0.45999	-799.63				0.46227	685.33								0.46227	-638.232			0.45999	860.515								0.45999	-719.06			1.18501	66.2319
0.46045	860.455								0.46045	-799.329				0.46272	684.815								0.46272	-638.569			0.46045	860.455								0.46045	-719.227			1.18618	67.2562
0.4609	860.114								0.4609	-799.32				0.46318	684.41								0.46318	-638.805			0.4609	860.114								0.4609	-718.94			1.18735	68.0062
0.46136	859.691								0.46136	-799.41				0.46363	683.356								0.46363	-639.703			0.46136	859.691								0.46136	-718.932			1.18852	68.3933
0.46181	859.203								0.46181	-799.588				0.46409	682.661								0.46409	-640.258			0.46181	859.203								0.46181	-719.008			1.1897	68.3828
0.46227	858.424								0.46227	-800.083				0.46454	681.458								0.46454	-641.341			0.46227	858.424								0.46227	-719.151			1.19087	68.005
0.46272	857.462								0.46272	-800.792				0.465	680.832								0.465	-641.87			0.46272	857.462								0.46272	-719.541			1.19204	67.3518
0.46318	856.477								0.46318	-801.559				0.46545	680.004								0.46545	-642.628			0.46318	856.477								0.46318	-719.765			1.19321	66.5591
0.46363	855.542								0.46363	-802.315				0.46591	680.023								0.46591	-642.569			0.46363	855.542								0.46363	-720.203			1.19438	65.7784
0.46409	854.803								0.46409	-802.919				0.46636	679.641								0.46636	-642.943			0.46409	854.803								0.46409	-720.414			1.19555	65.1454
0.46454	854.243								0.46454	-803.387				0.46682	679.933								0.46682	-642.678			0.46454	854.243								0.46454	-721.015			1.19673	64.7524
0.465	854.004								0.465	-803.583				0.46727	679.967								0.46727	-642.706			0.465	854.004								0.465	-721.293			1.1979	64.6318
0.46545	853.349								0.46545	-804.243				0.46772	680.543								0.46772	-642.23			0.46545	853.349								0.46545	-721.836			1.19907	64.7552
0.46591	853.083								0.46591	-804.566				0.46818	680.764								0.46818	-642.149			0.46591	853.083								0.46591	-721.863			1.20024	65.0469
0.46636	852.811								0.46636	-804.947				0.46863	680.869								0.46863	-642.224			0.46636	852.811								0.46636	-722.066			1.20141	65.4087
0.46682	852.643								0.46682	-805.275				0.46909	679.967								0.46909	-643.347			0.46682	852.643								0.46682	-722.322			1.20258	65.7482
0.46727	852.472								0.46727	-805.659				0.46954	679.299								0.46954	-644.278			0.46727	852.472								0.46727	-722.472			1.20375	66.0034
0.46772	852.649								0.46772	-805.747				0.47	677.952								0.47	-645.929			0.46772	852.649								0.46772	-722.818			1.20493	66.1574
0.46818	852.64								0.46818	-806.073				0.47045	677.263								0.47045	-646.964			0.46818	852.64								0.46818	-723.604			1.2061	66.2381
0.46863	852.685								0.46863	-806.394				0.47091	676.781								0.47091	-647.83			0.46863	852.685								0.46863	-724.038			1.20727	66.3058
0.46909	852.374								0.46909	-807.12				0.47136	676.57								0.47136	-648.465			0.46909	852.374								0.46909	-724.602			1.20844	66.4311
0.46954	852.21								0.46954	-807.744				0.47182	677.051								0.47182	-648.446			0.46954	852.21								0.46954	-725.007			1.20961	66.6705
0.47	851.85								0.47	-808.61				0.47227	683.898								0.47227	-642.097			0.47	851.85								0.47	-725.287			1.21078	67.0468
0.47045	851.599								0.47045	-809.408				0.47273	687.064								0.47273	-639.463			0.47045	851.599								0.47045	-725.58			1.21196	67.5395
0.47091	851.122								0.47091	-810.471				0.47318	689.287								0.47318	-637.804			0.47091	851.122								0.47091	-726.42			1.21313	68.0881
0.47136	850.826								0.47136	-811.388				0.47364	690.508								0.47364	-637.176			0.47136	850.826								0.47136	-727.263			1.2143	68.6073
0.47182	851.639								0.47182	-811.228				0.47409	692.241								0.47409	-636.062			0.47182	851.639								0.47182	-727.421			1.21547	69.0084
0.47227	858.23								0.47227	-805.32				0.47455	693.552								0.47455	-635.394			0.47227	858.23								0.47227	-721.958			1.21664	69.2223
0.47273	862.29								0.47273	-801.967				0.475	695.308								0.475	-634.301			0.47273	862.29								0.47273	-719.112			1.21781	69.217
0.47318	865.432								0.47318	-799.553				0.47546	696.377								0.47546	-633.912			0.47318	865.432								0.47318	-716.98			1.21898	69.0049
0.47364	867.642								0.47364	-798.088				0.47591	697.579								0.47591	-633.404			0.47364	867.642								0.47364	-715.725			1.22016	68.638
0.47409	869.612								0.47409	-796.876				0.47637	698.266								0.47637	-633.421			0.47409	869.612								0.47409	-714.913			1.22133	68.1937
0.47455	871.057								0.47455	-796.198				0.47682	699.267								0.47682	-633.13			0.47455	871.057								0.47455	-714.484			1.2225	67.7542
0.475	871.99								0.475	-796.036				0.47727	700.085								0.47727	-633.024			0.475	871.99								0.475	-714.105			1.22367	67.386
0.47546	872.957								0.47546	-795.841				0.47773	700.23								0.47773	-633.59			0.47546	872.957								0.47546	-713.779			1.22484	67.1252
0.47591	874.499								0.47591	-795.067				0.47818	701.087								0.47818	-633.438			0.47591	874.499								0.47591	-713.122			1.22601	66.971
0.47637	876.148								0.47637	-794.179				0.47864	701.798								0.47864	-633.423			0.47637	876.148								0.47637	-712.747			1.22719	66.8902
0.47682	877.698								0.47682	-793.378				0.47909	702.97								0.47909	-632.935			0.47682	877.698								0.47682	-712.743			1.22836	66.8303
0.47727	878.888								0.47727	-792.921				0.47955	703.808								0.47955	-632.763			0.47727	878.888								0.47727	-712.897			1.22953	66.7373
0.47773	879.95								0.47773	-792.571				0.48	704.648								0.48	-632.567			0.47773	879.95								0.47773	-713.185			1.2307	66.5732
0.47818	880.607								0.47818	-792.603				0.48046	705.848								0.48046	-631.987			0.47818	880.607								0.47818	-713.347			1.23187	66.3287
0.47864	880.713								0.47864	-793.159				0.48091	706.706								0.48091	-631.721			0.47864	880.713								0.47864	-713.34			1.23304	66.0279
0.47909	880.841								0.47909	-793.662				0.48137	707.245								0.48137	-631.742			0.47909	880.841								0.47909	-712.994			1.23421	65.7234
0.47955	881.492								0.47955	-793.607				0.48182	707.674								0.48182	-631.838			0.47955	881.492								0.47955	-712.33			1.23539	65.484
0.48	882.202								0.48	-793.457				0.48228	707.951								0.48228	-632.048			0.48	882.202								0.48	-712.082			1.23656	65.3771
0.48046	883.179								0.48046	-792.999				0.48273	708.549								0.48273	-631.894			0.48046	883.179								0.48046	-711.956			1.23773	65.4504
0.48091	884.191								0.48091	-792.463				0.48319	709.278								0.48319	-631.565			0.48091	884.191								0.48091	-712.007			1.2389	65.7179
0.48137	884.992								0.48137	-792.093				0.48364	709.947								0.48364	-631.249			0.48137	884.992								0.48137	-712.019			1.24007	66.152
0.48182	885.545								0.48182	-791.921				0.4841	710.013								0.4841	-631.486			0.48182	885.545								0.48182	-712.508			1.24124	66.6847
0.48228	886.205								0.48228	-791.592				0.48455	709.87								0.48455	-631.879			0.48228	886.205								0.48228	-712.584			1.24242	67.2184
0.48273	886.522								0.48273	-791.553				0.48501	709.644								0.48501	-632.302			0.48273	886.522								0.48273	-712.651			1.24359	67.642
0.48319	886.643								0.48319	-791.656				0.48546	709.776								0.48546	-632.311			0.48319	886.643								0.48319	-712.515			1.24476	67.8521
0.48364	886.904								0.48364	-791.562				0.48592	710.071								0.48592	-632.097			0.48364	886.904								0.48364	-712.635			1.24593	67.7741
0.4841	887.056								0.4841	-791.521				0.48637	710.074								0.48637	-632.118			0.4841	887.056								0.4841	-712.642			1.2471	67.3783
0.48455	887.39								0.48455	-791.237				0.48682	710.581								0.48682	-631.574			0.48455	887.39								0.48455	-712.811			1.24827	66.69
0.48501	887.27								0.48501	-791.349				0.48728	711.266								0.48728	-630.79			0.48501	887.27								0.48501	-712.866			1.24944	65.7887
0.48546	887.393								0.48546	-791.156				0.48773	711.788								0.48773	-630.107			0.48546	887.393								0.48546	-713.061			1.25062	64.799
0.48592	887.102								0.48592	-791.317				0.48819	711.496								0.48819	-630.176			0.48592	887.102								0.48592	-713.075			1.25179	63.8714
0.48637	886.555								0.48637	-791.672				0.48864	711.307								0.48864	-630.079			0.48637	886.555								0.48637	-713.419			1.25296	63.1588
0.48682	885.881								0.48682	-792.091				0.4891	711.027								0.4891	-630.01			0.48682	885.881								0.48682	-713.942			1.25413	62.79
0.48728	885.501								0.48728	-792.155				0.48955	710.831								0.48955	-629.795			0.48728	885.501								0.48728	-714.605			1.2553	62.8473
0.48773	885.107								0.48773	-792.172				0.49001	710.44								0.49001	-629.712			0.48773	885.107								0.48773	-715.038			1.25647	63.351
0.48819	884.812								0.48819	-792.028				0.49046	710.426								0.49046	-629.192			0.48819	884.812								0.48819	-715.043			1.25765	64.2543
0.48864	884.18								0.48864	-792.16				0.49092	710.082								0.49092	-628.94			0.48864	884.18								0.48864	-715.165			1.25882	65.4499
0.4891	883.447								0.4891	-792.332				0.49137	709.628								0.49137	-628.74			0.4891	883.447								0.4891	-715.166			1.25999	66.7879
0.48955	882.672								0.48955	-792.488				0.49183	709.112								0.49183	-628.543			0.48955	882.672								0.48955	-715.194			1.26116	68.1002
0.49001	882.202								0.49001	-792.28				0.49228	708.966								0.49228	-627.919			0.49001	882.202								0.49001	-715.349			1.26233	69.2288
0.49046	881.595								0.49046	-792.152				0.49274	708.494								0.49274	-627.568			0.49046	881.595								0.49046	-715.705			1.2635	70.0509
0.49092	880.415								0.49092	-792.542				0.49319	708.383								0.49319	-626.801			0.49092	880.415								0.49092	-715.775			1.26467	70.4972
0.49137	879.62								0.49137	-792.491				0.49365	708.142								0.49365	-626.114			0.49137	879.62								0.49137	-715.483			1.26585	70.5594
0.49183	878.634								0.49183	-792.58				0.4941	707.675								0.4941	-625.605			0.49183	878.634								0.49183	-715.291			1.26702	70.2863
0.49228	877.879								0.49228	-792.385				0.49456	706.628								0.49456	-625.627			0.49228	877.879								0.49228	-715.103			1.26819	69.77
0.49274	876.613								0.49274	-792.653				0.49501	706.095								0.49501	-625.092			0.49274	876.613								0.49274	-715.26			1.26936	69.1249
0.49319	875.692								0.49319	-792.529				0.49547	705.185								0.49547	-624.893			0.49319	875.692								0.49319	-715.55			1.27053	68.4658
0.49365	874.715								0.49365	-792.414				0.49592	704.692								0.49592	-624.237			0.49365	874.715								0.49365	-715.714			1.2717	67.8873
0.4941	873.786								0.4941	-792.208				0.49637	704.177								0.49637	-623.567			0.4941	873.786								0.4941	-715.682			1.27288	67.4509
0.49456	872.812								0.49456	-792.006				0.49683	703.945								0.49683	-622.58			0.49456	872.812								0.49456	-715.807			1.27405	67.1793
0.49501	871.949								0.49501	-791.654				0.49728	703.709								0.49728	-621.566			0.49501	871.949								0.49501	-715.953			1.27522	67.0592
0.49547	870.991								0.49547	-791.361				0.49774	703.22								0.49774	-620.777			0.49547	870.991								0.49547	-716.463			1.27639	67.0505
0.49592	870.321								0.49592	-790.745				0.49819	702.776								0.49819	-619.918			0.49592	870.321								0.49592	-716.425			1.27756	67.0984
0.49637	869.474								0.49637	-790.273				0.49865	702.171								0.49865	-619.197			0.49637	869.474								0.49637	-716.5			1.27873	67.1458
0.49683	868.442								0.49683	-789.957				0.4991	701.492								0.4991	-618.531			0.49683	868.442								0.49683	-716.678			1.2799	67.1436
0.49728	867.216								0.49728	-789.808				0.49956	700.269								0.49956	-618.392			0.49728	867.216								0.49728	-716.89			1.28108	67.0572
0.49774	865.999								0.49774	-789.626				0.50001	699.535								0.50001	-617.751			0.49774	865.999								0.49774	-716.912			1.28225	66.8694
0.49819	864.827								0.49819	-789.376				0.50047	698.476								0.50047	-617.424			0.49819	864.827								0.49819	-716.538			1.28342	66.58
0.49865	863.821								0.49865	-788.94				0.50092	697.783								0.50092	-616.723			0.49865	863.821								0.49865	-716.268			1.28459	66.2041
0.4991	862.988								0.4991	-788.313				0.50138	697.256								0.50138	-615.851			0.4991	862.988								0.4991	-716.28			1.28576	65.7692
0.49956	861.934								0.49956	-787.893				0.50183	696.476								0.50183	-615.228			0.49956	861.934								0.49956	-716.345			1.28693	65.313
0.50001	861.083								0.50001	-787.257				0.50229	695.534								0.50229	-614.768			0.50001	861.083								0.50001	-716.373			1.28811	64.8801
0.50047	860.313								0.50047	-786.531				0.50274	694.558								0.50274	-614.345			0.50047	860.313								0.50047	-716.627			1.28928	64.5187
0.50092	859.598								0.50092	-785.741				0.5032	693.627								0.5032	-613.88			0.50092	859.598								0.50092	-716.552			1.29045	64.2764
0.50138	858.9								0.50138	-784.929				0.50365	693.052								0.50365	-613.069			0.50138	858.9								0.50138	-716.263			1.29162	64.1942
0.50183	857.949								0.50183	-784.367				0.50411	692.385								0.50411	-612.358			0.50183	857.949								0.50183	-715.577			1.29279	64.3002
0.50229	856.712								0.50229	-784.089				0.50456	691.705								0.50456	-611.672			0.50229	856.712								0.50229	-715.215			1.29396	64.6045
0.50274	855.438								0.50274	-783.851				0.50502	690.63								0.50502	-611.396			0.50274	855.438								0.50274	-715.036			1.29513	65.0953
0.5032	854.273								0.5032	-783.506				0.50547	689.992								0.50547	-610.698			0.5032	854.273								0.5032	-715.004			1.29631	65.7393
0.50365	853.123								0.50365	-783.152				0.50592	689.064								0.50592	-610.307			0.50365	853.123								0.50365	-714.667			1.29748	66.4857
0.50411	851.715								0.50411	-783.064				0.50638	688.508								0.50638	-609.565			0.50411	851.715								0.50411	-714.188			1.29865	67.2741
0.50456	850.706								0.50456	-782.585				0.50683	687.51								0.50683	-609.286			0.50456	850.706								0.50456	-713.89			1.29982	68.0441
0.50502	849.733								0.50502	-782.082				0.50729	686.9								0.50729	-608.64			0.50502	849.733								0.50502	-713.399			1.30099	68.7453
0.50547	848.755								0.50547	-781.597				0.50774	686.204								0.50774	-608.106			0.50547	848.755								0.50547	-712.939			1.30216	69.3445
0.50592	847.832								0.50592	-781.071				0.5082	685.848								0.5082	-607.256			0.50592	847.832								0.50592	-712.732			1.30334	69.8277
0.50638	846.907								0.50638	-780.564				0.50865	684.806								0.50865	-607.118			0.50638	846.907								0.50638	-712.274			1.30451	70.1984
0.50683	846.238								0.50683	-779.818				0.50911	683.769								0.50911	-607.003			0.50683	846.238								0.50683	-711.977			1.30568	70.4706
0.50729	845.666								0.50729	-778.994				0.50956	682.56								0.50956	-607.088			0.50729	845.666								0.50729	-711.226			1.30685	70.6601
0.50774	844.53								0.50774	-778.754				0.51002	681.775								0.51002	-606.778			0.50774	844.53								0.50774	-710.847			1.30802	70.7767
0.5082	843.709								0.5082	-778.222				0.51047	680.998								0.51047	-606.49			0.5082	843.709								0.5082	-710.646			1.30919	70.8189
0.50865	842.759								0.50865	-777.842				0.51093	680.173								0.51093	-606.28			0.50865	842.759								0.50865	-710.307			1.31036	70.7743
0.50911	841.864								0.50911	-777.429				0.51138	679.914								0.51138	-605.534			0.50911	841.864								0.50911	-709.319			1.31154	70.6247
0.50956	840.937								0.50956	-777.074				0.51184	679.235								0.51184	-605.24			0.50956	840.937								0.50956	-708.572			1.31271	70.3546
0.51002	840.043								0.51002	-776.712				0.51229	678.877								0.51229	-604.656			0.51002	840.043								0.51002	-707.949			1.31388	69.9612
0.51047	839.124								0.51047	-776.4				0.51275	677.843								0.51275	-604.779			0.51047	839.124								0.51047	-707.593			1.31505	69.4622
0.51093	838.359								0.51093	-775.963				0.5132	677.128								0.5132	-604.615			0.51093	838.359								0.51093	-707.169			1.31622	68.8986
0.51138	838.011								0.51138	-775.136				0.51366	675.702								0.51366	-605.192			0.51138	838.011								0.51138	-706.91			1.31739	68.3309
0.51184	837.457								0.51184	-774.544				0.51411	674.887								0.51411	-605.19			0.51184	837.457								0.51184	-706.491			1.31857	67.8299
0.51229	836.48								0.51229	-774.403				0.51457	674.073								0.51457	-605.218			0.51229	836.48								0.51229	-706.144			1.31974	67.4635
0.51275	835.332								0.51275	-774.463				0.51502	673.555								0.51502	-604.981			0.51275	835.332								0.51275	-705.515			1.32091	67.2821
0.5132	834.436								0.5132	-774.3				0.51547	673.013								0.51547	-604.798			0.5132	834.436								0.5132	-705.118			1.32208	67.3085
0.51366	833.372								0.51366	-774.335				0.51593	672.704								0.51593	-604.413			0.51366	833.372								0.51366	-704.886			1.32325	67.532
0.51411	832.709								0.51411	-773.998				0.51638	671.735								0.51638	-604.717			0.51411	832.709								0.51411	-704.574			1.32442	67.9114
0.51457	832.043								0.51457	-773.696				0.51684	670.824								0.51684	-604.991			0.51457	832.043								0.51457	-704.243			1.32559	68.3842
0.51502	831.604								0.51502	-773.196				0.51729	669.434								0.51729	-605.773			0.51502	831.604								0.51502	-703.543			1.32677	68.8808
0.51547	831.17								0.51547	-772.72				0.51775	668.991								0.51775	-605.636			0.51547	831.17								0.51547	-702.637			1.32794	69.3402
0.51593	830.887								0.51593	-772.124				0.5182	668.358								0.5182	-605.716			0.51593	830.887								0.51593	-701.682			1.32911	69.7224
0.51638	830.132								0.51638	-772.03				0.51866	667.931								0.51866	-605.617			0.51638	830.132								0.51638	-701.226			1.33028	70.0156
0.51684	829.345								0.51684	-771.997				0.51911	667.357								0.51911	-605.691			0.51684	829.345								0.51684	-700.886			1.33145	70.2356
0.51729	828.673								0.51729	-771.878				0.51957	666.391								0.51957	-606.181			0.51729	828.673								0.51729	-700.824			1.33262	70.4176
0.51775	828.081								0.51775	-771.708				0.52002	665.974								0.52002	-606.146			0.51775	828.081								0.51775	-700.741			1.3338	70.6038
0.5182	827.352								0.5182	-771.703				0.52048	665.374								0.52048	-606.318			0.5182	827.352								0.5182	-701.004			1.33497	70.8281
0.51866	826.577								0.51866	-771.773				0.52093	664.978								0.52093	-606.309			0.51866	826.577								0.51866	-700.962			1.33614	71.1039
0.51911	825.794								0.51911	-771.878				0.52139	663.95								0.52139	-606.953			0.51911	825.794								0.51911	-700.755			1.33731	71.4166
0.51957	824.745								0.51957	-772.278				0.52184	663.801								0.52184	-606.74			0.51957	824.745								0.51957	-700.388			1.33848	71.7242
0.52002	823.749								0.52002	-772.649				0.5223	663.143								0.5223	-607.056			0.52002	823.749								0.52002	-700.017			1.33965	71.9648
0.52048	823.034								0.52048	-772.767				0.52275	662.997								0.52275	-606.879			0.52048	823.034								0.52048	-699.779			1.34082	72.0703
0.52093	822.341								0.52093	-772.888				0.52321	662.596								0.52321	-606.976			0.52093	822.341								0.52093	-699.662			1.342	71.982
0.52139	822.005								0.52139	-772.677				0.52366	662.652								0.52366	-606.634			0.52139	822.005								0.52139	-699.576			1.34317	71.6657
0.52184	821.711								0.52184	-772.449				0.52412	662.213								0.52412	-606.804			0.52184	821.711								0.52184	-699.173			1.34434	71.1217
0.5223	821.305								0.5223	-772.356				0.52457	661.878								0.52457	-606.886			0.5223	821.305								0.5223	-698.969			1.34551	70.388
0.52275	820.769								0.52275	-772.416				0.52503	661.53								0.52503	-606.997			0.52275	820.769								0.52275	-698.791			1.34668	69.5356
0.52321	819.934								0.52321	-772.799				0.52548	661.109								0.52548	-607.196			0.52321	819.934								0.52321	-698.675			1.34785	68.6575
0.52366	819.412								0.52366	-772.889				0.52593	660.759								0.52593	-607.337			0.52366	819.412								0.52366	-698.534			1.34903	67.8532
0.52412	818.891								0.52412	-773				0.52639	659.833								0.52639	-608.068			0.52412	818.891								0.52412	-698.609			1.3502	67.2123
0.52457	818.555								0.52457	-772.946				0.52684	658.689								0.52684	-609.03			0.52457	818.555								0.52457	-698.448			1.35137	66.8009
0.52503	817.741								0.52503	-773.39				0.5273	657.79								0.5273	-609.759			0.52503	817.741								0.52503	-698.362			1.35254	66.6523
0.52548	817.179								0.52548	-773.602				0.52775	657.216								0.52775	-610.173			0.52548	817.179								0.52548	-697.993			1.35371	66.7648
0.52593	816.468								0.52593	-773.98				0.52821	656.679								0.52821	-610.562			0.52593	816.468								0.52593	-697.857			1.35488	67.1052
0.52639	815.792								0.52639	-774.342				0.52866	656.133								0.52866	-610.97			0.52639	815.792								0.52639	-697.619			1.35605	67.617
0.52684	815.299								0.52684	-774.537				0.52912	655.116								0.52912	-611.858			0.52684	815.299								0.52684	-697.614			1.35723	68.2316
0.5273	815.011								0.5273	-774.545				0.52957	654.461								0.52957	-612.394			0.5273	815.011								0.5273	-697.239			1.3584	68.8795
0.52775	814.753								0.52775	-774.538				0.53003	653.683								0.53003	-613.06			0.52775	814.753								0.52775	-697.179			1.35957	69.4997
0.52821	814.524								0.52821	-774.517				0.53048	653.281								0.53048	-613.358			0.52821	814.524								0.52821	-697.446			1.36074	70.0463
0.52866	813.98								0.52866	-774.826				0.53094	652.706								0.53094	-613.837			0.52866	813.98								0.52866	-697.664			1.36191	70.4913
0.52912	813.234								0.52912	-775.351				0.53139	652.894								0.53139	-613.56			0.52912	813.234								0.52912	-697.754			1.36308	70.8248
0.52957	812.407								0.52957	-775.969				0.53185	652.829								0.53185	-613.542			0.52957	812.407								0.52957	-697.639			1.36426	71.0536
0.53003	811.418								0.53003	-776.763				0.5323	652.573								0.5323	-613.721			0.53003	811.418								0.53003	-697.579			1.36543	71.198
0.53048	810.283								0.53048	-777.715				0.53276	652.008								0.53276	-614.215			0.53048	810.283								0.53048	-697.717			1.3666	71.2888
0.53094	809.579								0.53094	-778.247				0.53321	651.602								0.53321	-614.555			0.53094	809.579								0.53094	-698.119			1.36777	71.3643
0.53139	809.17								0.53139	-778.495				0.53367	651.417								0.53367	-614.679			0.53139	809.17								0.53139	-698.311			1.36894	71.4659
0.53185	808.972								0.53185	-778.544				0.53412	651.156								0.53412	-614.882			0.53185	808.972								0.53185	-698.502			1.37011	71.634
0.5323	808.764								0.5323	-778.611				0.53458	650.078								0.53458	-615.908			0.5323	808.764								0.5323	-698.635			1.37128	71.9014
0.53276	808.689								0.53276	-778.556				0.53503	649.018								0.53503	-616.919			0.53276	808.689								0.53276	-698.556			1.37246	72.2873
0.53321	808.141								0.53321	-778.982				0.53548	648.115								0.53548	-617.778			0.53321	808.141								0.53321	-698.472			1.37363	72.7902
0.53367	807.494								0.53367	-779.516				0.53594	647.569								0.53594	-618.282			0.53367	807.494								0.53367	-698.903			1.3748	73.3838
0.53412	806.974								0.53412	-779.93				0.53639	646.995								0.53639	-618.817			0.53412	806.974								0.53412	-698.779			1.37597	74.0156
0.53458	806.453								0.53458	-780.354				0.53685	646.442								0.53685	-619.335			0.53458	806.453								0.53458	-699.052			1.37714	74.6109
0.53503	806.368								0.53503	-780.349				0.5373	646.425								0.5373	-619.318			0.53503	806.368								0.53503	-699.143			1.37831	75.0826
0.53548	806.052								0.53548	-780.581				0.53776	646.24								0.53776	-619.472			0.53548	806.052								0.53548	-699.444			1.37949	75.3447
0.53594	805.789								0.53594	-780.766				0.53821	646.203								0.53821	-619.481			0.53594	805.789								0.53594	-699.612			1.38066	75.3288
0.53639	804.856								0.53639	-781.628				0.53867	646.014								0.53867	-619.644			0.53639	804.856								0.53639	-700.016			1.38183	74.9997
0.53685	804.364								0.53685	-782.055				0.53912	645.784								0.53912	-619.848			0.53685	804.364								0.53685	-700.487			1.383	74.3663
0.5373	803.87								0.5373	-782.489				0.53958	645.512								0.53958	-620.098			0.5373	803.87								0.5373	-700.647			1.38417	73.4857
0.53776	803.638								0.53776	-782.666				0.54003	645.108								0.54003	-620.48			0.53776	803.638								0.53776	-700.81			1.38534	72.4577
0.53821	803.439								0.53821	-782.815				0.54049	644.251								0.54049	-621.316			0.53821	803.439								0.53821	-700.817			1.38651	71.4111
0.53867	803.614								0.53867	-782.593				0.54094	643.512								0.54094	-622.037			0.53867	803.614								0.53867	-700.64			1.38769	70.4833
0.53912	803.706								0.53912	-782.46				0.5414	642.694								0.5414	-622.838			0.53912	803.706								0.53912	-700.688			1.38886	69.7977
0.53958	803.324								0.53958	-782.803				0.54185	642.476								0.54185	-623.039			0.53958	803.324								0.53958	-701.027			1.39003	69.443
0.54003	802.675								0.54003	-783.418				0.54231	642.242								0.54231	-623.258			0.54003	802.675								0.54003	-701.458			1.3912	69.4586
0.54049	801.819								0.54049	-784.243				0.54276	642.641								0.54276	-622.844			0.54049	801.819								0.54049	-701.83			1.39237	69.8295
0.54094	801.037								0.54094	-784.997				0.54322	642.419								0.54322	-623.052			0.54094	801.037								0.54094	-702.355			1.39354	70.4916
0.5414	800.118								0.5414	-785.892				0.54367	641.996								0.54367	-623.462			0.5414	800.118								0.5414	-702.546			1.39472	71.3457
0.54185	799.274								0.54185	-786.713				0.54413	641.848								0.54413	-623.597			0.54185	799.274								0.54185	-702.659			1.39589	72.2776
0.54231	798.777								0.54231	-787.191				0.54458	641.404								0.54458	-624.03			0.54231	798.777								0.54231	-702.982			1.39706	73.1791
0.54276	798.509								0.54276	-787.441				0.54503	640.426								0.54503	-624.996			0.54276	798.509								0.54276	-703.405			1.39823	73.9665
0.54322	797.793								0.54322	-788.142				0.54549	639.895								0.54549	-625.516			0.54322	797.793								0.54322	-703.846			1.3994	74.5922
0.54367	797.514								0.54367	-788.408				0.54594	639.619								0.54594	-625.782			0.54367	797.514								0.54367	-704.162			1.40057	75.0475
0.54413	797.312								0.54413	-788.599				0.5464	639.054								0.5464	-626.337			0.54413	797.312								0.54413	-704.71			1.40174	75.3573
0.54458	797.149								0.54458	-788.753				0.54685	638.529								0.54685	-626.852			0.54458	797.149								0.54458	-705.085			1.40292	75.5671
0.54503	796.589								0.54503	-789.305				0.54731	638.009								0.54731	-627.363			0.54503	796.589								0.54503	-705.569			1.40409	75.7281
0.54549	795.932								0.54549	-789.956				0.54776	637.392								0.54776	-627.971			0.54549	795.932								0.54549	-706.156			1.40526	75.881
0.54594	795.21								0.54594	-790.673				0.54822	637.16								0.54822	-628.195			0.54594	795.21								0.54594	-706.469			1.40643	76.0453
0.5464	794.593								0.5464	-791.286				0.54867	637.004								0.54867	-628.342			0.5464	794.593								0.5464	-706.517			1.4076	76.214
0.54685	793.87								0.54685	-792.008				0.54913	637.075								0.54913	-628.262			0.54685	793.87								0.54685	-706.643			1.40877	76.3558
0.54731	793.777								0.54731	-792.099				0.54958	637.352								0.54958	-627.977			0.54731	793.777								0.54731	-706.925			1.40995	76.4241
0.54776	793.831								0.54776	-792.045				0.55004	636.741								0.55004	-628.58			0.54776	793.831								0.54776	-707			1.41112	76.3706
0.54822	794.056								0.54822	-791.821				0.55049	636.267								0.55049	-629.047			0.54822	794.056								0.54822	-706.963			1.41229	76.16
0.54867	793.704								0.54867	-792.174				0.55095	635.809								0.55095	-629.497			0.54867	793.704								0.54867	-707.048			1.41346	75.7834
0.54913	793.358								0.54913	-792.523				0.5514	635.85								0.5514	-629.448			0.54913	793.358								0.54913	-707.341			1.41463	75.2659
0.54958	792.899								0.54958	-792.985				0.55186	635.068								0.55186	-630.223			0.54958	792.899								0.54958	-707.567			1.4158	74.6683
0.55004	792.593								0.55004	-793.295				0.55231	634.515								0.55231	-630.768			0.55004	792.593								0.55004	-707.698			1.41697	74.0807
0.55049	791.885								0.55049	-794.007				0.55277	634.008								0.55277	-631.268			0.55049	791.885								0.55049	-708.024			1.41815	73.6084
0.55095	791.659								0.55095	-794.238				0.55322	634.017								0.55322	-631.252			0.55095	791.659								0.55095	-708.256			1.41932	73.3538
0.5514	791.106								0.5514	-794.796				0.55368	633.485								0.55368	-631.777			0.5514	791.106								0.5514	-708.613			1.42049	73.3969
0.55186	790.635								0.55186	-795.273				0.55413	633.016								0.55413	-632.239			0.55186	790.635								0.55186	-709.066			1.42166	73.7774
0.55231	790.476								0.55231	-795.438				0.55458	632.774								0.55458	-632.474			0.55231	790.476								0.55231	-709.38			1.42283	74.4835
0.55277	790.509								0.55277	-795.412				0.55504	632.39								0.55504	-632.851			0.55277	790.509								0.55277	-709.544			1.424	75.4496
0.55322	790.496								0.55322	-795.432				0.55549	632.451								0.55549	-632.784			0.55322	790.496								0.55322	-709.561			1.42518	76.5635
0.55368	790.235								0.55368	-795.701				0.55595	632.246								0.55595	-632.981			0.55368	790.235								0.55368	-709.801			1.42635	77.6843
0.55413	789.759								0.55413	-796.184				0.5564	631.957								0.5564	-633.264			0.55413	789.759								0.55413	-710.05			1.42752	78.665
0.55458	789.197								0.55458	-796.754				0.55686	631.492								0.55686	-633.721			0.55458	789.197								0.55458	-710.343			1.42869	79.3796
0.55504	788.587								0.55504	-797.372				0.55731	631.057								0.55731	-634.15			0.55504	788.587								0.55504	-710.667			1.42986	79.7451
0.55549	788.402								0.55549	-797.565				0.55777	630.522								0.55777	-634.678			0.55549	788.402								0.55549	-710.895			1.43103	79.7375
0.55595	788.416								0.55595	-797.561				0.55822	629.944								0.55822	-635.249			0.55595	788.416								0.55595	-710.968			1.4322	79.3957
0.5564	788.209								0.5564	-797.776				0.55868	629.164								0.55868	-636.022			0.5564	788.209								0.5564	-710.996			1.43338	78.8135
0.55686	788.075								0.55686	-797.919				0.55913	628.763								0.55913	-636.417			0.55686	788.075								0.55686	-711.25			1.43455	78.1202
0.55731	787.48								0.55731	-798.524				0.55959	628.124								0.55959	-637.049			0.55731	787.48								0.55731	-711.828			1.43572	77.4557
0.55777	786.632								0.55777	-799.381				0.56004	627.733								0.56004	-637.433			0.55777	786.632								0.55777	-712.181			1.43689	76.9428
0.55822	785.766								0.55822	-800.256				0.5605	627.342								0.5605	-637.818			0.55822	785.766								0.55822	-712.586			1.43806	76.6648
0.55868	785.559								0.55868	-800.472				0.56095	627.683								0.56095	-637.47			0.55868	785.559								0.55868	-712.801			1.43923	76.6525
0.55913	785.236								0.55913	-800.805				0.56141	627.276								0.56141	-637.871			0.55913	785.236								0.55913	-712.884			1.44041	76.8826
0.55959	785.197								0.55959	-800.854				0.56186	627.072								0.56186	-638.068			0.55959	785.197								0.55959	-712.764			1.44158	77.2877
0.56004	784.919								0.56004	-801.141				0.56232	626.47								0.56232	-638.663			0.56004	784.919								0.56004	-713.116			1.44275	77.7746
0.5605	784.592								0.5605	-801.478				0.56277	626.442								0.56277	-638.684			0.5605	784.592								0.5605	-713.68			1.44392	78.2466
0.56095	784.036								0.56095	-802.045				0.56323	626.5								0.56323	-638.619			0.56095	784.036								0.56095	-714.242			1.44509	78.6234
0.56141	783.58								0.56141	-802.51				0.56368	626.817								0.56368	-638.295			0.56141	783.58								0.56141	-714.801			1.44626	78.8542
0.56186	783.016								0.56186	-803.085				0.56413	626.599								0.56413	-638.507			0.56186	783.016								0.56186	-715.22			1.44743	78.922
0.56232	782.63								0.56232	-803.48				0.56459	626.176								0.56459	-638.923			0.56232	782.63								0.56232	-715.152			1.44861	78.8393
0.56277	782.444								0.56277	-803.676				0.56504	625.89								0.56504	-639.203			0.56277	782.444								0.56277	-714.881			1.44978	78.636
0.56323	782.128								0.56323	-804.003				0.5655	625.526								0.5655	-639.559			0.56323	782.128								0.56323	-714.982			1.45095	78.3468
0.56368	781.943								0.56368	-804.198				0.56595	624.81								0.56595	-640.269			0.56368	781.943								0.56368	-714.967			1.45212	77.9995
0.56413	781.825								0.56413	-804.326				0.56641	624.258								0.56641	-640.815			0.56413	781.825								0.56413	-715.298			1.45329	77.6101
0.56459	781.759								0.56459	-804.402				0.56686	623.502								0.56686	-641.564			0.56459	781.759								0.56459	-715.764			1.45446	77.1843
0.56504	781.644								0.56504	-804.527				0.56732	623.177								0.56732	-641.883			0.56504	781.644								0.56504	-716.234			1.45564	76.7251
0.5655	781.298								0.5655	-804.884				0.56777	622.999								0.56777	-642.053			0.5655	781.298								0.5655	-716.542			1.45681	76.2434
0.56595	780.866								0.56595	-805.326				0.56823	623.149								0.56823	-641.897			0.56595	780.866								0.56595	-716.731			1.45798	75.7667
0.56641	780.39								0.56641	-805.812				0.56868	623.398								0.56868	-641.641			0.56641	780.39								0.56641	-716.813			1.45915	75.3425
0.56686	780.223								0.56686	-805.989				0.56914	623.271								0.56914	-641.762			0.56686	780.223								0.56686	-716.917			1.46032	75.0335
0.56732	780.038								0.56732	-806.184				0.56959	622.833								0.56959	-642.194			0.56732	780.038								0.56732	-716.916			1.46149	74.9063
0.56777	780.009								0.56777	-806.225				0.57005	622.099								0.57005	-642.92			0.56777	780.009								0.56777	-717.09			1.46266	75.0138
0.56823	779.606								0.56823	-806.638				0.5705	621.104								0.5705	-643.909			0.56823	779.606								0.56823	-717.571			1.46384	75.3784
0.56868	779.256								0.56868	-806.998				0.57096	620.435								0.57096	-644.571			0.56868	779.256								0.56868	-718.176			1.46501	75.9794
0.56914	778.508								0.56914	-807.757				0.57141	620.184								0.57141	-644.816			0.56914	778.508								0.56914	-718.56			1.46618	76.7501
0.56959	778.194								0.56959	-808.081				0.57187	619.864								0.57187	-645.129			0.56959	778.194								0.56959	-718.634			1.46735	77.5853
0.57005	777.84								0.57005	-808.446				0.57232	619.976								0.57232	-645.01			0.57005	777.84								0.57005	-718.557			1.46852	78.3596
0.5705	777.53								0.5705	-808.766				0.57278	619.924								0.57278	-645.055			0.5705	777.53								0.5705	-718.534			1.46969	78.9522
0.57096	777.271								0.57096	-809.035				0.57323	620.129								0.57323	-644.844			0.57096	777.271								0.57096	-718.433			1.47087	79.2722
0.57141	777.077								0.57141	-809.24				0.57368	619.934								0.57368	-645.032			0.57141	777.077								0.57141	-718.564			1.47204	79.2792
0.57187	776.825								0.57187	-809.502				0.57414	620.05								0.57414	-644.909			0.57187	776.825								0.57187	-718.265			1.47321	78.9933
0.57232	776.426								0.57232	-809.911				0.57459	619.424								0.57459	-645.529			0.57232	776.426								0.57232	-718.269			1.47438	78.4919
0.57278	775.998								0.57278	-810.35				0.57505	619.282								0.57505	-645.664			0.57278	775.998								0.57278	-718.489			1.47555	77.8947
0.57323	775.515								0.57323	-810.843				0.5755	619.082								0.5755	-645.857			0.57323	775.515								0.57323	-719.38			1.47672	77.3393
0.57368	775.378								0.57368	-810.991				0.57596	618.705								0.57596	-646.227			0.57368	775.378								0.57368	-720.25			1.47789	76.9527
0.57414	775.296								0.57414	-811.083				0.57641	617.899								0.57641	-647.028			0.57414	775.296								0.57414	-720.816			1.47907	76.8265
0.57459	775.153								0.57459	-811.236				0.57687	617.611								0.57687	-647.308			0.57459	775.153								0.57459	-721.002			1.48024	77.0001
0.57505	774.674								0.57505	-811.726				0.57732	617.385								0.57732	-647.528			0.57505	774.674								0.57505	-721.086			1.48141	77.4553
0.5755	773.992								0.5755	-812.418				0.57778	617.314								0.57778	-647.592			0.5755	773.992								0.5755	-721.384			1.48258	78.1238
0.57596	773.578								0.57596	-812.842				0.57823	617.168								0.57823	-647.732			0.57596	773.578								0.57596	-721.703			1.48375	78.9045
0.57641	773.177								0.57641	-813.254				0.57869	616.9								0.57869	-647.993			0.57641	773.177								0.57641	-721.866			1.48492	79.6864
0.57687	772.782								0.57687	-813.659				0.57914	616.73								0.57914	-648.156			0.57687	772.782								0.57687	-721.763			1.4861	80.3716
0.57732	772.152								0.57732	-814.3				0.5796	616.481								0.5796	-648.398			0.57732	772.152								0.57732	-721.886			1.48727	80.8935
0.57778	772.14								0.57778	-814.322				0.58005	616.346								0.58005	-648.527			0.57778	772.14								0.57778	-721.902			1.48844	81.2265
0.57823	772.155								0.57823	-814.318				0.58051	616.056								0.58051	-648.811			0.57823	772.155								0.57823	-722.026			1.48961	81.3845
0.57869	772.435								0.57869	-814.048				0.58096	616.272								0.58096	-648.588			0.57869	772.435								0.57869	-721.992			1.49078	81.4119
0.57914	772.093								0.57914	-814.401				0.58142	615.608								0.58142	-649.245			0.57914	772.093								0.57914	-722.206			1.49195	81.3667
0.5796	771.923								0.5796	-814.581				0.58187	614.804								0.58187	-650.042			0.5796	771.923								0.5796	-722.368			1.49312	81.303
0.58005	771.603								0.58005	-814.912				0.58233	613.939								0.58233	-650.901			0.58005	771.603								0.58005	-722.619			1.4943	81.2552
0.58051	771.597								0.58051	-814.928				0.58278	613.753								0.58278	-651.08			0.58051	771.597								0.58051	-722.587			1.49547	81.2285
0.58096	771.552								0.58096	-814.983				0.58323	613.536								0.58323	-651.29			0.58096	771.552								0.58096	-722.973			1.49664	81.1977
0.58142	771.406								0.58142	-815.139				0.58369	613.475								0.58369	-651.345			0.58142	771.406								0.58142	-723.604			1.49781	81.114
0.58187	770.579								0.58187	-815.977				0.58414	613.134								0.58414	-651.679			0.58187	770.579								0.58187	-724.037			1.49898	80.918
0.58233	770.033								0.58233	-816.534				0.5846	612.775								0.5846	-652.031			0.58233	770.033								0.58233	-724.294			1.50015	80.5569
0.58278	769.862								0.58278	-816.715				0.58505	612.551								0.58505	-652.249			0.58278	769.862								0.58278	-724.311			1.50133	80.0006
0.58323	770.166								0.58323	-816.422				0.58551	612.604								0.58551	-652.189			0.58323	770.166								0.58323	-724.179			1.5025	79.2538
0.58369	770.008								0.58369	-816.59				0.58596	612.346								0.58596	-652.441			0.58369	770.008								0.58369	-724.425			1.50367	78.3614
0.58414	769.477								0.58414	-817.132				0.58642	612.296								0.58642	-652.484			0.58414	769.477								0.58414	-724.467			1.50484	77.4053
0.5846	768.874								0.5846	-817.745				0.58687	612.179								0.58687	-652.595			0.5846	768.874								0.5846	-724.641			1.50601	76.4936
0.58505	768.329								0.58505	-818.301				0.58733	611.755								0.58733	-653.011			0.58505	768.329								0.58505	-725.148			1.50718	75.743
0.58551	768.231								0.58551	-818.409				0.58778	611.482								0.58778	-653.278			0.58551	768.231								0.58551	-725.606			1.50835	75.2588
0.58596	768.176								0.58596	-818.474				0.58824	611.313								0.58824	-653.44			0.58596	768.176								0.58596	-726.122			1.50953	75.1149
0.58642	768.125								0.58642	-818.536				0.58869	611.06								0.58869	-653.687			0.58642	768.125								0.58642	-726.368			1.5107	75.3391
0.58687	767.97								0.58687	-818.701				0.58915	610.451								0.58915	-654.289			0.58687	767.97								0.58687	-726.487			1.51187	75.9053
0.58733	767.615								0.58733	-819.066				0.5896	610.016								0.5896	-654.717			0.58733	767.615								0.58733	-726.693			1.51304	76.7351
0.58778	767.107								0.58778	-819.586				0.59006	609.6								0.59006	-655.127			0.58778	767.107								0.58778	-726.643			1.51421	77.7085
0.58824	766.477								0.58824	-820.226				0.59051	609.155								0.59051	-655.565			0.58824	766.477								0.58824	-726.889			1.51538	78.6822
0.58869	766.081								0.58869	-820.632				0.59097	608.633								0.59097	-656.08			0.58869	766.081								0.58869	-727.264			1.51656	79.5127
0.58915	765.852								0.58915	-820.872				0.59142	608.464								0.59142	-656.242			0.58915	765.852								0.58915	-727.31			1.51773	80.0787
0.5896	765.059								0.5896	-821.675				0.59188	608.376								0.59188	-656.324			0.5896	765.059								0.5896	-727.569			1.5189	80.301
0.59006	764.738								0.59006	-822.006				0.59233	608.507								0.59233	-656.186			0.59006	764.738								0.59006	-727.628			1.52007	80.1543
0.59051	764.25								0.59051	-822.504				0.59278	608.064								0.59278	-656.622			0.59051	764.25								0.59051	-727.813			1.52124	79.6708
0.59097	764.307								0.59097	-822.459				0.59324	607.923								0.59324	-656.757			0.59097	764.307								0.59097	-728.05			1.52241	78.9327
0.59142	764.364								0.59142	-822.412				0.59369	607.358								0.59369	-657.315			0.59142	764.364								0.59142	-728.369			1.52358	78.0576
0.59188	764.352								0.59188	-822.434				0.59415	607.132								0.59415	-657.535			0.59188	764.352								0.59188	-728.721			1.52476	77.178
0.59233	764.255								0.59233	-822.541				0.5946	606.788								0.5946	-657.872			0.59233	764.255								0.59233	-728.686			1.52593	76.4194
0.59278	764.334								0.59278	-822.473				0.59506	606.999								0.59506	-657.654			0.59278	764.334								0.59278	-728.757			1.5271	75.8805
0.59324	764.54								0.59324	-822.278				0.59551	606.953								0.59551	-657.693			0.59324	764.54								0.59324	-728.516			1.52827	75.6194
0.59369	764.398								0.59369	-822.43				0.59597	607.734								0.59597	-656.906			0.59369	764.398								0.59369	-728.474			1.52944	75.6476
0.59415	763.88								0.59415	-822.959				0.59642	607.313								0.59642	-657.32			0.59415	763.88								0.59415	-728.531			1.53061	75.9324
0.5946	763.176								0.5946	-823.673				0.59688	606.679								0.59688	-657.948			0.5946	763.176								0.5946	-728.68			1.53179	76.4057
0.59506	762.725								0.59506	-824.134				0.59733	605.653								0.59733	-658.967			0.59506	762.725								0.59506	-728.97			1.53296	76.979
0.59551	762.916								0.59551	-823.954				0.59779	605.373								0.59779	-659.241			0.59551	762.916								0.59551	-729.227			1.53413	77.5585
0.59597	762.955								0.59597	-823.925				0.59824	604.823								0.59824	-659.784			0.59597	762.955								0.59597	-729.527			1.5353	78.0605
0.59642	762.522								0.59642	-824.369				0.5987	605.077								0.5987	-659.524			0.59642	762.522								0.59642	-729.794			1.53647	78.4221
0.59688	762.308								0.59688	-824.593				0.59915	604.832								0.59915	-659.762			0.59688	762.308								0.59688	-729.983			1.53764	78.607
0.59733	761.826								0.59733	-825.085				0.59961	604.507								0.59961	-660.08			0.59733	761.826								0.59733	-730.339			1.53881	78.6067
0.59779	761.602								0.59779	-825.32				0.60006	604.487								0.60006	-660.093			0.59779	761.602								0.59779	-730.507			1.53999	78.4368
0.59824	761.054								0.59824	-825.878				0.60052	604.178								0.60052	-660.395			0.59824	761.054								0.59824	-730.594			1.54116	78.1305
0.5987	760.678								0.5987	-826.265				0.60097	603.915								0.60097	-660.652			0.5987	760.678								0.5987	-730.851			1.54233	77.7314
0.59915	760.412								0.59915	-826.541				0.60143	603.51								0.60143	-661.05			0.59915	760.412								0.59915	-731.048			1.5435	77.2865
0.59961	760.203								0.59961	-826.76				0.60188	603.868								0.60188	-660.686			0.59961	760.203								0.59961	-731.634			1.54467	76.8409
0.60006	760.274								0.60006	-826.7				0.60233	603.499								0.60233	-661.048			0.60006	760.274								0.60006	-732.114			1.54584	76.4335
0.60052	760.261								0.60052	-826.724				0.60279	603.057								0.60279	-661.483			0.60052	760.261								0.60052	-731.981			1.54702	76.0951
0.60097	760.198								0.60097	-826.797				0.60324	602.481								0.60324	-662.052			0.60097	760.198								0.60097	-731.987			1.54819	75.8466
0.60143	759.883								0.60143	-827.122				0.6037	602.476								0.6037	-662.051			0.60143	759.883								0.60143	-732.225			1.54936	75.6978
0.60188	759.537								0.60188	-827.479				0.60415	602.343								0.60415	-662.177			0.60188	759.537								0.60188	-732.476			1.55053	75.6472
0.60233	759.235								0.60233	-827.791				0.60461	602.334								0.60461	-662.179			0.60233	759.235								0.60233	-732.639			1.5517	75.6812
0.60279	758.974								0.60279	-828.063				0.60506	602.129								0.60506	-662.378			0.60279	758.974								0.60279	-732.914			1.55287	75.7749
0.60324	758.775								0.60324	-828.272				0.60552	601.776								0.60552	-662.724			0.60324	758.775								0.60324	-733.185			1.55404	75.8949
0.6037	758.612								0.6037	-828.445				0.60597	601.633								0.60597	-662.86			0.6037	758.612								0.6037	-733.483			1.55522	76.0039
0.60415	758.259								0.60415	-828.809				0.60643	601.256								0.60643	-663.231			0.60415	758.259								0.60415	-734.074			1.55639	76.0667
0.60461	757.949								0.60461	-829.13				0.60688	601.269								0.60688	-663.211			0.60461	757.949								0.60461	-734.501			1.55756	76.0583
0.60506	757.566								0.60506	-829.523				0.60734	601.136								0.60734	-663.338			0.60506	757.566								0.60506	-734.953			1.55873	75.9699
0.60552	757.168								0.60552	-829.931				0.60779	600.7								0.60779	-663.767			0.60552	757.168								0.60552	-734.939			1.5599	75.8138
0.60597	756.763								0.60597	-830.347				0.60825	600.289								0.60825	-664.171			0.60597	756.763								0.60597	-734.885			1.56107	75.6229
0.60643	756.143								0.60643	-830.977				0.6087	600.005								0.6087	-664.448			0.60643	756.143								0.60643	-735.154			1.56225	75.4462
0.60688	755.453								0.60688	-831.678				0.60916	599.272								0.60916	-665.175			0.60688	755.453								0.60688	-735.02			1.56342	75.3383
0.60734	754.943								0.60734	-832.198				0.60961	599.151								0.60961	-665.289			0.60734	754.943								0.60734	-735.276			1.56459	75.3466
0.60779	754.834								0.60779	-832.318				0.61007	599.042								0.61007	-665.392			0.60779	754.834								0.60779	-735.22			1.56576	75.497
0.60825	755.183								0.60825	-831.979				0.61052	598.907								0.61052	-665.52			0.60825	755.183								0.60825	-735.142			1.56693	75.7833
0.6087	755.534								0.6087	-831.638				0.61098	598.219								0.61098	-666.201			0.6087	755.534								0.6087	-735.187			1.5681	76.1618
0.60916	755.574								0.60916	-831.609				0.61143	597.971								0.61143	-666.443			0.60916	755.574								0.60916	-735.576			1.56927	76.5546
0.60961	755.504								0.60961	-831.69				0.61188	597.663								0.61188	-666.744			0.60961	755.504								0.60961	-735.919			1.57045	76.8612
0.61007	755.224								0.61007	-831.979				0.61234	598.044								0.61234	-666.356			0.61007	755.224								0.61007	-736.104			1.57162	76.9768
0.61052	754.848								0.61052	-832.366				0.61279	598.101								0.61279	-666.292			0.61052	754.848								0.61052	-736.396			1.57279	76.8152
0.61098	754.488								0.61098	-832.737				0.61325	598.021								0.61325	-666.366			0.61098	754.488								0.61098	-736.534			1.57396	76.3293
0.61143	753.918								0.61143	-833.318				0.6137	597.742								0.6137	-666.638			0.61143	753.918								0.61143	-736.665			1.57513	75.5265
0.61188	753.342								0.61188	-833.903				0.61416	597.265								0.61416	-667.109			0.61188	753.342								0.61188	-736.897			1.5763	74.4735
0.61234	752.916								0.61234	-834.34				0.61461	596.635								0.61461	-667.732			0.61234	752.916								0.61234	-736.931			1.57748	73.2896
0.61279	752.509								0.61279	-834.757				0.61507	596.525								0.61507	-667.835			0.61279	752.509								0.61279	-737.132			1.57865	72.1278
0.61325	752.183								0.61325	-835.094				0.61552	596.065								0.61552	-668.289			0.61325	752.183								0.61325	-737.305			1.57982	71.1491
0.6137	752.253								0.6137	-835.035				0.61598	595.388								0.61598	-668.959			0.6137	752.253								0.6137	-737.334			1.58099	70.4918
0.61416	752.123								0.61416	-835.175				0.61643	594.565								0.61643	-669.776			0.61416	752.123								0.61416	-737.498			1.58216	70.2454
0.61461	752.195								0.61461	-835.113				0.61689	594.423								0.61689	-669.911			0.61461	752.195								0.61461	-738.045			1.58333	70.4324
0.61507	752.174								0.61507	-835.145				0.61734	594.556								0.61734	-669.772			0.61507	752.174								0.61507	-738.238			1.5845	71.003
0.61552	751.96								0.61552	-835.37				0.6178	594.745								0.6178	-669.576			0.61552	751.96								0.61552	-738.581			1.58568	71.8446
0.61598	751.771								0.61598	-835.569				0.61825	594.817								0.61825	-669.497			0.61598	751.771								0.61598	-738.913			1.58685	72.8023
0.61643	751.771								0.61643	-835.579				0.61871	594.856								0.61871	-669.451			0.61643	751.771								0.61643	-738.973			1.58802	73.7095
0.61689	751.221								0.61689	-836.139				0.61916	594.852								0.61916	-669.448			0.61689	751.221								0.61689	-739.147			1.58919	74.419
0.61734	750.724								0.61734	-836.647				0.61962	594.792								0.61962	-669.502			0.61734	750.724								0.61734	-739.339			1.59036	74.8307
0.6178	750.314								0.6178	-837.067				0.62007	594.757								0.62007	-669.53			0.6178	750.314								0.6178	-739.429			1.59153	74.9087
0.61825	749.944								0.61825	-837.448				0.62053	594.594								0.62053	-669.687			0.61825	749.944								0.61825	-739.456			1.59271	74.6858
0.61871	749.553								0.61871	-837.849				0.62098	594.494								0.62098	-669.78			0.61871	749.553								0.61871	-739.425			1.59388	74.2535
0.61916	749.224								0.61916	-838.189				0.62144	594.264								0.62144	-670.003			0.61916	749.224								0.61916	-739.62			1.59505	73.7413
0.61962	749.116								0.61962	-838.307				0.62189	593.975								0.62189	-670.286			0.61962	749.116								0.61962	-739.776			1.59622	73.2884
0.62007	748.971								0.62007	-838.463				0.62234	593.665								0.62234	-670.589			0.62007	748.971								0.62007	-740.132			1.59739	73.0159
0.62053	748.463								0.62053	-838.981				0.6228	593.592								0.6228	-670.655			0.62053	748.463								0.62053	-740.411			1.59856	73.0027
0.62098	748.228								0.62098	-839.226				0.62325	592.802								0.62325	-671.439			0.62098	748.228								0.62098	-740.719			1.59973	73.2723
0.62144	748								0.62144	-839.465				0.62371	592.106								0.62371	-672.128			0.62144	748								0.62144	-741.369			1.60091	73.7907
0.62189	747.885								0.62189	-839.59				0.62416	591.306								0.62416	-672.921			0.62189	747.885								0.62189	-741.731			1.60208	74.4762
0.62234	747.468								0.62234	-840.018				0.62462	591.047								0.62462	-673.173			0.62234	747.468								0.62234	-742.024			1.60325	75.2185
0.6228	747.211								0.6228	-840.285				0.62507	590.801								0.62507	-673.413			0.6228	747.211								0.6228	-742.123			1.60442	75.9011
0.62325	746.928								0.62325	-840.579				0.62553	590.349								0.62553	-673.859			0.62325	746.928								0.62325	-742.384			1.60559	76.4244
0.62371	746.78								0.62371	-840.737				0.62598	589.654								0.62598	-674.547			0.62371	746.78								0.62371	-742.399			1.60676	76.7221
0.62416	746.701								0.62416	-840.827				0.62644	589.171								0.62644	-675.024			0.62416	746.701								0.62416	-742.513			1.60794	76.771
0.62462	746.442								0.62462	-841.096				0.62689	588.853								0.62689	-675.334			0.62462	746.442								0.62462	-742.768			1.60911	76.5902
0.62507	746.28								0.62507	-841.268				0.62735	588.917								0.62735	-675.264			0.62507	746.28								0.62507	-742.731			1.61028	76.2325
0.62553	746.295								0.62553	-841.264				0.6278	589.152								0.6278	-675.022			0.62553	746.295								0.62553	-742.979			1.61145	75.7706
0.62598	746.389								0.62598	-841.18				0.62826	589.503								0.62826	-674.664			0.62598	746.389								0.62598	-743.113			1.61262	75.2814
0.62644	746.046								0.62644	-841.534				0.62871	589.288								0.62871	-674.873			0.62644	746.046								0.62644	-743.598			1.61379	74.8315
0.62689	745.855								0.62689	-841.735				0.62917	589.09								0.62917	-675.064			0.62689	745.855								0.62689	-744.047			1.61496	74.4681
0.62735	745.56								0.62735	-842.041				0.62962	588.137								0.62962	-676.01			0.62735	745.56								0.62735	-744.347			1.61614	74.2151
0.6278	745.682								0.6278	-841.93				0.63008	587.377								0.63008	-676.764			0.6278	745.682								0.6278	-744.496			1.61731	74.0747
0.62826	745.436								0.62826	-842.185				0.63053	587.013								0.63053	-677.122			0.62826	745.436								0.62826	-744.653			1.61848	74.0331
0.62871	745.239								0.62871	-842.393				0.63099	587.317								0.63099	-676.811			0.62871	745.239								0.62871	-744.549			1.61965	74.0674
0.62917	744.784								0.62917	-842.859				0.63144	587.511								0.63144	-676.61			0.62917	744.784								0.62917	-744.96			1.62082	74.1517
0.62962	744.226								0.62962	-843.426				0.63189	586.993								0.63189	-677.121			0.62962	744.226								0.62962	-745.004			1.62199	74.261
0.63008	743.745								0.63008	-843.918				0.63235	586.73								0.63235	-677.377			0.63008	743.745								0.63008	-745.186			1.62317	74.3724
0.63053	743.445								0.63053	-844.229				0.6328	586.456								0.6328	-677.645			0.63053	743.445								0.63053	-745.462			1.62434	74.4639
0.63099	743.392								0.63099	-844.293				0.63326	586.348								0.63326	-677.746			0.63099	743.392								0.63099	-745.784			1.62551	74.5135
0.63144	743.148								0.63144	-844.546				0.63371	586.169								0.63371	-677.919			0.63144	743.148								0.63144	-746.07			1.62668	74.4988
0.63189	743.108								0.63189	-844.597				0.63417	586.138								0.63417	-677.943			0.63189	743.108								0.63189	-745.955			1.62785	74.3999
0.63235	742.935								0.63235	-844.78				0.63462	585.654								0.63462	-678.421			0.63235	742.935								0.63235	-745.845			1.62902	74.2046
0.6328	742.305								0.6328	-845.421				0.63508	585.159								0.63508	-678.908			0.6328	742.305								0.6328	-745.963			1.63605	73.9266
0.63326	741.771								0.63326	-845.965				0.63553	584.803								0.63553	-679.258			0.63326	741.771								0.63326	-746.268			1.63722	73.5658
0.63371	741.28								0.63371	-846.467				0.63599	584.87								0.63599	-679.185			0.63371	741.28								0.63371	-746.596			1.6384	73.1798
0.63417	741.043								0.63417	-846.715				0.63644	585.105								0.63644	-678.943			0.63417	741.043								0.63417	-746.939			1.63957	72.8352
0.63462	740.729								0.63462	-847.039				0.6369	584.849								0.6369	-679.192			0.63462	740.729								0.63462	-747.336			1.64074	72.61
0.63508	740.509								0.63508	-847.269				0.63735	584.403								0.63735	-679.632			0.63508	740.509								0.63508	-747.539			1.64191	72.5791
0.63553	740.396								0.63553	-847.393				0.63781	584.216								0.63781	-679.811			0.63553	740.396								0.63553	-747.708			1.64308	72.7974
0.63599	740.334								0.63599	-847.466				0.63826	583.367								0.63826	-680.654			0.63599	740.334								0.63599	-747.604			1.64425	73.2835
0.63644	740.072								0.63644	-847.738				0.63872	582.994								0.63872	-681.02			0.63644	740.072								0.63644	-747.707			1.64542	74.0104
0.6369	739.802								0.6369	-848.017				0.63917	582.979								0.63917	-681.029			0.6369	739.802								0.6369	-747.941			1.6466	74.9044
0.63735	739.703								0.63735	-848.127				0.63963	582.886								0.63963	-681.115			0.63735	739.703								0.63735	-748.345			1.64777	75.8549
0.63781	740.109								0.63781	-847.732				0.64008	582.769								0.64008	-681.225			0.63781	740.109								0.63781	-748.634			1.64894	76.7338
0.63826	740.027								0.63826	-847.824				0.64054	582.253								0.64054	-681.735			0.63826	740.027								0.63826	-749.1			1.65011	77.4197
0.63872	739.947								0.63872	-847.915				0.64099	581.682								0.64099	-682.299			0.63872	739.947								0.63872	-749.427			1.65128	77.8226
0.63917	739.552								0.63917	-848.32				0.64144	581.816								0.64144	-682.159			0.63917	739.552								0.63917	-749.547			1.65245	77.9026
0.63963	739.2								0.63963	-848.682				0.6419	582.06								0.6419	-681.908			0.63963	739.2								0.63963	-749.806			1.65363	77.6769
0.64008	738.571								0.64008	-849.322				0.64235	581.875								0.64235	-682.086			0.64008	738.571								0.64008	-750.106			1.6548	77.2152
0.64054	737.88								0.64054	-850.024				0.64281	581.827								0.64281	-682.127			0.64054	737.88								0.64054	-749.901			1.65597	76.6217
0.64099	737.227								0.64099	-850.687				0.64326	581.565								0.64326	-682.383			0.64099	737.227								0.64099	-749.753			1.65714	76.0099
0.64144	736.719								0.64144	-851.205				0.64372	581.636								0.64372	-682.305			0.64144	736.719								0.64144	-749.844			1.65831	75.4757
0.6419	736.337								0.6419	-851.598				0.64417	581.577								0.64417	-682.357			0.6419	736.337								0.6419	-750.045			1.65948	75.0751
0.64235	736.567								0.64235	-851.379				0.64463	581.341								0.64463	-682.587			0.64235	736.567								0.64235	-750.345			1.66065	74.8133
0.64281	736.497								0.64281	-851.459				0.64508	580.777								0.64508	-683.144			0.64281	736.497								0.64281	-750.729			1.66183	74.6471
0.64326	736.411								0.64326	-851.555				0.64554	580.546								0.64554	-683.369			0.64326	736.411								0.64326	-751.075			1.663	74.4997
0.64372	736.362								0.64372	-851.614				0.64599	579.629								0.64599	-684.279			0.64372	736.362								0.64372	-751.411			1.66417	74.2846
0.64417	736.369								0.64417	-851.618				0.64645	579.211								0.64645	-684.691			0.64417	736.369								0.64417	-751.765			1.66534	73.932
0.64463	736.479								0.64463	-851.518				0.6469	579.215								0.6469	-684.679			0.64463	736.479								0.64463	-752.102			1.66651	73.4095
0.64508	736.351								0.64508	-851.657				0.64736	579.141								0.64736	-684.747			0.64508	736.351								0.64508	-752.455			1.66768	72.7327
0.64554	736.062								0.64554	-851.956				0.64781	578.762								0.64781	-685.119			0.64554	736.062								0.64554	-752.486			1.66886	71.9627
0.64599	735.693								0.64599	-852.336				0.64827	578.41								0.64827	-685.464			0.64599	735.693								0.64599	-752.663			1.67003	71.1904
0.64645	735.678								0.64645	-852.361				0.64872	578.457								0.64872	-685.411			0.64645	735.678								0.64645	-752.635			1.6712	70.5128
0.6469	735.769								0.6469	-852.28				0.64918	578.619								0.64918	-685.242			0.6469	735.769								0.6469	-752.73			1.67237	70.0074
0.64736	735.933								0.64736	-852.127				0.64963	578.746								0.64963	-685.109			0.64736	735.933								0.64736	-752.486			1.67354	69.712
0.64781	735.76								0.64781	-852.311				0.65009	578.922								0.65009	-684.927			0.64781	735.76								0.64781	-752.348			1.67471	69.6151
0.64827	735.386								0.64827	-852.695				0.65054	578.99								0.65054	-684.851			0.64827	735.386								0.64827	-752.025			1.67588	69.6604
0.64872	734.981								0.64872	-853.111				0.65099	578.353								0.65099	-685.481			0.64872	734.981								0.64872	-751.864			1.67706	69.7629
0.64918	734.394								0.64918	-853.708				0.65145	577.9								0.65145	-685.928			0.64918	734.394								0.64918	-752.163			1.67823	69.8334
0.64963	733.838								0.64963	-854.275				0.6519	577.375								0.6519	-686.447			0.64963	733.838								0.64963	-752.249			1.6794	69.8048
0.65009	733.527								0.65009	-854.596				0.65236	577.081								0.65236	-686.734			0.65009	733.527								0.65009	-752.362			1.68057	69.6517
0.65054	733.248								0.65054	-854.885				0.65281	576.456								0.65281	-687.352			0.65054	733.248								0.65054	-752.519			1.68174	69.3994
0.65099	733.058								0.65099	-855.085				0.65327	576.171								0.65327	-687.631			0.65099	733.058								0.65099	-752.601			1.68291	69.1194
0.65145	733.062								0.65145	-855.092				0.65372	576.253								0.65372	-687.542			0.65145	733.062								0.65145	-752.905			1.68409	68.9113
0.6519	732.907								0.6519	-855.257				0.65418	576.473								0.65418	-687.315			0.6519	732.907								0.6519	-752.951			1.68526	68.8772
0.65236	732.763								0.65236	-855.412				0.65463	576.47								0.65463	-687.311			0.65236	732.763								0.65236	-753.363			1.68643	69.0938
0.65281	732.338								0.65281	-855.848				0.65509	576.337								0.65509	-687.438			0.65281	732.338								0.65281	-753.935			1.6876	69.5907
0.65327	731.688								0.65327	-856.508				0.65554	575.638								0.65554	-688.131			0.65327	731.688								0.65327	-754.607			1.68877	70.3384
0.65372	731.163								0.65372	-857.043				0.656	574.998								0.656	-688.763			0.65372	731.163								0.65372	-754.894			1.68994	71.2517
0.65418	731.002								0.65418	-857.214				0.65645	574.371								0.65645	-689.384			0.65418	731.002								0.65418	-755.285			1.69111	72.2052
0.65463	730.702								0.65463	-857.525				0.65691	574.579								0.65691	-689.169			0.65463	730.702								0.65463	-755.146			1.69229	73.0593
0.65509	730.618								0.65509	-857.62				0.65736	574.39								0.65736	-689.351			0.65509	730.618								0.65509	-754.915			1.69346	73.6893
0.65554	730.714								0.65554	-857.534				0.65782	574.534								0.65782	-689.201			0.65554	730.714								0.65554	-755.084			1.69463	74.0113
0.656	730.852								0.656	-857.407				0.65827	574.303								0.65827	-689.425			0.656	730.852								0.656	-755.083			1.6958	73.9988
0.65645	730.666								0.65645	-857.603				0.65873	573.884								0.65873	-689.838			0.65645	730.666								0.65645	-755.305			1.69697	73.6869
0.65691	730.366								0.65691	-857.913				0.65918	573.057								0.65918	-690.658			0.65691	730.366								0.65691	-755.615			1.69814	73.1627
0.65736	729.866								0.65736	-858.424				0.65964	572.597								0.65964	-691.111			0.65736	729.866								0.65736	-756.075			1.69931	72.5454
0.65782	729.452								0.65782	-858.849				0.66009	572.471								0.66009	-691.231			0.65782	729.452								0.65782	-756.564			1.70049	71.96
0.65827	729.024								0.65827	-859.287				0.66054	572.785								0.66054	-690.91			0.65827	729.024								0.65827	-756.901			1.70166	71.5112
0.65873	728.825								0.65873	-859.496				0.661	572.636								0.661	-691.052			0.65873	728.825								0.65873	-757.165			1.70283	71.2631
0.65918	728.765								0.65918	-859.567				0.66145	572.564								0.66145	-691.118			0.65918	728.765								0.65918	-757.184			1.704	71.229
0.65964	728.847								0.65964	-859.495				0.66191	572.514								0.66191	-691.161			0.65964	728.847								0.65964	-757.142			1.70517	71.3721
0.66009	728.603								0.66009	-859.75				0.66236	572.192								0.66236	-691.476			0.66009	728.603								0.66009	-757.152			1.70634	71.6182
0.66054	728.458								0.66054	-859.905				0.66282	571.537								0.66282	-692.125			0.66054	728.458								0.66054	-757.221			1.70752	71.8743
0.661	728.249								0.661	-860.125				0.66327	570.894								0.66327	-692.762			0.661	728.249								0.661	-757.677			1.70869	72.051
0.66145	728.269								0.66145	-860.115				0.66373	570.79								0.66373	-692.859			0.66145	728.269								0.66145	-757.651			1.70986	72.0823
0.66191	728.27								0.66191	-860.124				0.66418	570.893								0.66418	-692.748			0.66191	728.27								0.66191	-757.613			1.71103	71.9386
0.66236	728.136								0.66236	-860.269				0.66464	571.276								0.66464	-692.359			0.66236	728.136								0.66236	-757.528			1.7122	71.6305
0.66282	727.561								0.66282	-860.854				0.66509	571.157								0.66509	-692.471			0.66282	727.561								0.66282	-757.749			1.71337	71.2039
0.66327	727.1								0.66327	-861.326				0.66555	571.478								0.66555	-692.143			0.66327	727.1								0.66327	-758.026			1.71454	70.726
0.66373	726.927								0.66373	-861.51				0.666	571.165								0.666	-692.45			0.66373	726.927								0.66373	-758.182			1.71572	70.2694
0.66418	726.816								0.66418	-861.631				0.66646	571.019								0.66646	-692.59			0.66418	726.816								0.66418	-758.295			1.71689	69.8946
0.66464	726.762								0.66464	-861.695				0.66691	570.782								0.66691	-692.82			0.66464	726.762								0.66464	-758.567			1.71806	69.6377
0.66509	726.613								0.66509	-861.854				0.66737	570.679								0.66737	-692.916			0.66509	726.613								0.66509	-758.797			1.71923	69.5054
0.66555	726.572								0.66555	-861.906				0.66782	569.94								0.66782	-693.649			0.66555	726.572								0.66555	-759.066			1.7204	69.4772
0.666	726.289								0.666	-862.2				0.66828	569.74								0.66828	-693.841			0.666	726.289								0.666	-759.153			1.72157	69.5151
0.66646	726.383								0.66646	-862.116				0.66873	569.475								0.66873	-694.101			0.66646	726.383								0.66646	-759.146			1.72275	69.5776
0.66691	726.176								0.66691	-862.333				0.66919	569.511								0.66919	-694.058			0.66691	726.176								0.66691	-759.494			1.72392	69.6331
0.66737	726.557								0.66737	-861.963				0.66964	569.296								0.66964	-694.266			0.66737	726.557								0.66737	-759.784			1.72509	69.6707
0.66782	726.338								0.66782	-862.192				0.67009	569.016								0.67009	-694.539			0.66782	726.338								0.66782	-760.448			1.72626	69.7042
0.66828	725.991								0.66828	-862.549				0.67055	568.525								0.67055	-695.023			0.66828	725.991								0.66828	-760.75			1.72743	69.7684
0.66873	725.333								0.66873	-863.218				0.671	568.391								0.671	-695.151			0.66873	725.333								0.66873	-760.816			1.7286	69.9093
0.66919	724.839								0.66919	-863.723				0.67146	568.177								0.67146	-695.358			0.66919	724.839								0.66919	-760.812			1.72977	70.1697
0.66964	724.313								0.66964	-864.259				0.67191	568.276								0.67191	-695.252			0.66964	724.313								0.66964	-760.955			1.73095	70.5748
0.67009	724.313								0.67009	-864.269				0.67237	568.512								0.67237	-695.01			0.67009	724.313								0.67009	-761.08			1.73212	71.1217
0.67055	724.176								0.67055	-864.417				0.67282	568.746								0.67282	-694.769			0.67055	724.176								0.67055	-761.343			1.73329	71.7755
0.671	723.758								0.671	-864.846				0.67328	568.687								0.67328	-694.822			0.671	723.758								0.671	-761.652			1.73446	72.4726
0.67146	723.366								0.67146	-865.248				0.67373	568.523								0.67373	-694.979			0.67146	723.366								0.67146	-761.92			1.73563	73.1326
0.67191	722.823								0.67191	-865.801				0.67419	568.269								0.67419	-695.227			0.67191	722.823								0.67191	-761.872			1.7368	73.6737
0.67237	722.429								0.67237	-866.205				0.67464	568.034								0.67464	-695.454			0.67237	722.429								0.67237	-761.733			1.73798	74.0293
0.67282	722.238								0.67282	-866.407				0.6751	568.162								0.6751	-695.32			0.67282	722.238								0.67282	-761.817			1.73915	74.1613
0.67328	722.482								0.67328	-866.173				0.67555	567.899								0.67555	-695.576			0.67328	722.482								0.67328	-761.715			1.74032	74.0673
0.67373	722.441								0.67373	-866.225				0.67601	567.4								0.67601	-696.069			0.67373	722.441								0.67373	-761.88			1.74149	73.7794
0.67419	722.374								0.67419	-866.302				0.67646	566.627								0.67646	-696.835			0.67419	722.374								0.67419	-762.102			1.74266	73.3559
0.67464	722.266								0.67464	-866.421				0.67692	566.206								0.67692	-697.25			0.67464	722.266								0.67464	-762.207			1.74383	72.8678
0.6751	722.202								0.6751	-866.495				0.67737	565.694								0.67737	-697.755			0.6751	722.202								0.6751	-762.173			1.745	72.3838
0.67555	722								0.67555	-866.707				0.67783	565.356								0.67783	-698.086			0.67555	722								0.67555	-762.431			1.74618	71.9571
0.67601	721.781								0.67601	-866.937				0.67828	565.042								0.67828	-698.393			0.67601	721.781								0.67601	-762.822			1.74735	71.6177
0.67646	721.795								0.67646	-866.933				0.67874	564.658								0.67874	-698.771			0.67646	721.795								0.67646	-763.148			1.74852	71.3713
0.67692	721.811								0.67692	-866.928				0.67919	564.487								0.67919	-698.936			0.67692	721.811								0.67692	-763.471			1.74969	71.2034
0.67737	721.425								0.67737	-867.324				0.67964	564.428								0.67964	-698.987			0.67737	721.425								0.67737	-763.575			1.75086	71.0887
0.67783	721.179								0.67783	-867.581				0.6801	564.65								0.6801	-698.759			0.67783	721.179								0.67783	-763.396			1.75203	71.0012
0.67828	720.755								0.67828	-868.015				0.68055	564.638								0.68055	-698.765			0.67828	720.755								0.67828	-763.382			1.75321	70.9227
0.67874	720.305								0.67874	-868.475				0.68101	564.379								0.68101	-699.016			0.67874	720.305								0.67874	-763.673			1.75438	70.8475
0.67919	720.216								0.67919	-868.576				0.68146	564.023								0.68146	-699.366			0.67919	720.216								0.67919	-764.258			1.75555	70.7822
0.67964	720.003								0.67964	-868.798				0.68192	563.989								0.68192	-699.393			0.67964	720.003								0.67964	-764.61			1.75672	70.7413
0.6801	719.943								0.6801	-868.869				0.68237	563.678								0.68237	-699.698			0.6801	719.943								0.6801	-764.871			1.75789	70.7407
0.68055	719.868								0.68055	-868.955				0.68283	563.469								0.68283	-699.9			0.68055	719.868								0.68055	-765.124			1.75906	70.7899
0.68101	719.94								0.68101	-868.893				0.68328	563.204								0.68328	-700.159			0.68101	719.94								0.68101	-765.353			1.76023	70.8884
0.68146	719.91								0.68146	-868.933				0.68374	563.032								0.68374	-700.324			0.68146	719.91								0.68146	-765.01			1.76141	71.023
0.68192	719.612								0.68192	-869.242				0.68419	562.71								0.68419	-700.639			0.68192	719.612								0.68192	-764.941			1.76258	71.1708
0.68237	719.632								0.68237	-869.232				0.68465	562.281								0.68465	-701.062			0.68237	719.632								0.68237	-765.191			1.76375	71.3038
0.68283	719.68								0.68283	-869.194				0.6851	561.981								0.6851	-701.354			0.68283	719.68								0.68283	-765.204			1.76492	71.3948
0.68328	719.52								0.68328	-869.366				0.68556	561.972								0.68556	-701.357			0.68328	719.52								0.68328	-765.273			1.76609	71.4231
0.68374	719.25								0.68374	-869.646				0.68601	562.019								0.68601	-701.303			0.68374	719.25								0.68374	-765.519			1.76726	71.3771
0.68419	719.052								0.68419	-869.854				0.68647	561.964								0.68647	-701.352			0.68419	719.052								0.68419	-765.635			1.76844	71.2555
0.68465	718.926								0.68465	-869.99				0.68692	561.376								0.68692	-701.933			0.68465	718.926								0.68465	-765.791			1.76961	71.0652
0.6851	718.542								0.6851	-870.385				0.68738	561.483								0.68738	-701.82			0.6851	718.542								0.6851	-766.282			1.77078	70.8187
0.68556	718.392								0.68556	-870.546				0.68783	561.568								0.68783	-701.728			0.68556	718.392								0.68556	-766.421			1.77195	70.5316
0.68601	718.43								0.68601	-870.517				0.68829	561.769								0.68829	-701.52			0.68601	718.43								0.68601	-766.051			1.77312	70.2208
0.68647	718.227								0.68647	-870.731				0.68874	561.313								0.68874	-701.969			0.68647	718.227								0.68647	-766.259			1.77429	69.9051
0.68692	718.033								0.68692	-870.935				0.68919	561.231								0.68919	-702.044			0.68692	718.033								0.68692	-766.495			1.77546	69.6064
0.68738	718.108								0.68738	-870.871				0.68965	560.746								0.68965	-702.523			0.68738	718.108								0.68738	-766.194			1.77664	69.3511
0.68783	718.027								0.68783	-870.963				0.6901	560.498								0.6901	-702.764			0.68783	718.027								0.68783	-766.319			1.77781	69.1698
0.68829	718.042								0.68829	-870.958				0.69056	560.223								0.69056	-703.033			0.68829	718.042								0.68829	-766.384			1.77898	69.0956
0.68874	717.977								0.68874	-871.033				0.69101	560.229								0.69101	-703.021			0.68874	717.977								0.68874	-766.761			1.78015	69.1583
0.68919	717.922								0.68919	-871.099				0.69147	560.449								0.69147	-702.793			0.68919	717.922								0.68919	-767.081			1.78132	69.3773
0.68965	717.533								0.68965	-871.498				0.69192	560.902								0.69192	-702.334			0.68965	717.533								0.68965	-767.393			1.78249	69.7543
0.6901	717.154								0.6901	-871.887				0.69238	561.37								0.69238	-701.859			0.6901	717.154								0.6901	-767.58			1.78367	70.2672
0.69056	716.831								0.69056	-872.221				0.69283	561.199								0.69283	-702.023			0.69056	716.831								0.69056	-767.894			1.78484	70.8688
0.69101	716.751								0.69101	-872.311				0.69329	560.5								0.69329	-702.716			0.69101	716.751								0.69101	-768.13			1.78601	71.4904
0.69147	716.564								0.69147	-872.509				0.69374	559.905								0.69374	-703.304			0.69147	716.564								0.69147	-768.408			1.78718	72.0515
0.69192	716.659								0.69192	-872.424				0.6942	559.302								0.6942	-703.9			0.69192	716.659								0.69192	-768.543			1.78835	72.4729
0.69238	716.196								0.69238	-872.898				0.69465	559.204								0.69465	-703.992			0.69238	716.196								0.69238	-768.725			1.78952	72.6926
0.69283	715.822								0.69283	-873.282				0.69511	559.06								0.69511	-704.129			0.69283	715.822								0.69283	-768.701			1.79069	72.679
0.69329	715.467								0.69329	-873.648				0.69556	558.609								0.69556	-704.574			0.69329	715.467								0.69329	-768.795			1.79187	72.4396
0.69374	715.295								0.69374	-873.83				0.69602	558.812								0.69602	-704.364			0.69374	715.295								0.69374	-768.636			1.79304	72.0223
0.6942	715.316								0.6942	-873.82				0.69647	558.795								0.69647	-704.374			0.6942	715.316								0.6942	-768.706			1.79421	71.5086
0.69465	715.294								0.69465	-873.852				0.69693	558.527								0.69693	-704.636			0.69465	715.294								0.69465	-768.979			1.79538	70.9998
0.69511	715.43								0.69511	-873.727				0.69738	558.304								0.69738	-704.852			0.69511	715.43								0.69511	-769.099			1.79655	70.5982
0.69556	715.451								0.69556	-873.716				0.69784	558.403								0.69784	-704.746			0.69556	715.451								0.69556	-769.14			1.79772	70.3881
0.69602	714.931								0.69602	-874.247				0.69829	558.773								0.69829	-704.37			0.69602	714.931								0.69602	-769.406			1.7989	70.4197
0.69647	715.021								0.69647	-874.167				0.69874	558.716								0.69874	-704.42			0.69647	715.021								0.69647	-769.569			1.80007	70.6988
0.69693	715.307								0.69693	-873.891				0.6992	558.344								0.6992	-704.785			0.69693	715.307								0.69693	-769.545			1.80124	71.1865
0.69738	715.144								0.69738	-874.065				0.69965	557.903								0.69965	-705.219			0.69738	715.144								0.69738	-769.486			1.80241	71.8057
0.69784	715.028								0.69784	-874.191				0.70011	557.308								0.70011	-705.808			0.69784	715.028								0.69784	-769.574			1.80358	72.4552
0.69829	714.672								0.69829	-874.558				0.70056	556.645								0.70056	-706.464			0.69829	714.672								0.69829	-769.666			1.80475	73.0279
0.69874	714.587								0.69874	-874.653				0.70102	556.12								0.70102	-706.983			0.69874	714.587								0.69874	-769.794			1.80592	73.4291
0.6992	714.256								0.6992	-874.994				0.70147	556.117								0.70147	-706.979			0.6992	714.256								0.6992	-770.202			1.8071	73.5911
0.69965	714.445								0.69965	-874.816				0.70193	556.334								0.70193	-706.756			0.69965	714.445								0.69965	-770.557			1.80827	73.4828
0.70011	714.333								0.70011	-874.938				0.70238	556.605								0.70238	-706.477			0.70011	714.333								0.70011	-771.008			1.80944	73.1116
0.70056	714.654								0.70056	-874.627				0.70284	556.95								0.70284	-706.126			0.70056	714.654								0.70056	-771.124			1.81061	72.5191
0.70102	714.433								0.70102	-874.859				0.70329	556.957								0.70329	-706.113			0.70102	714.433								0.70102	-771.41			1.81178	71.7711
0.70147	714.146								0.70147	-875.157				0.70375	556.529								0.70375	-706.534			0.70147	714.146								0.70147	-771.257			1.81295	70.9455
0.70193	713.959								0.70193	-875.354				0.7042	555.897								0.7042	-707.16			0.70193	713.959								0.70193	-771.248			1.81413	70.1201
0.70238	713.407								0.70238	-875.917				0.70466	555.468								0.70466	-707.582			0.70238	713.407								0.70238	-771.577			1.8153	69.3618
0.70284	712.779								0.70284	-876.556				0.70511	555.477								0.70511	-707.566			0.70284	712.779								0.70284	-771.879			1.81647	68.7205
0.70329	712.446								0.70329	-876.899				0.70557	555.989								0.70557	-707.047			0.70329	712.446								0.70329	-771.892			1.81764	68.2258
0.70375	712.388								0.70375	-876.967				0.70602	556.294								0.70602	-706.736			0.70375	712.388								0.70375	-771.674			1.81881	67.888
0.7042	712.55								0.7042	-876.816				0.70648	556.063								0.70648	-706.96			0.7042	712.55								0.7042	-771.49			1.81998	67.7006
0.70466	712.574								0.70466	-876.802				0.70693	556.011								0.70693	-707.005			0.70466	712.574								0.70466	-771.444			1.82115	67.6453
0.70511	712.538								0.70511	-876.848				0.70739	555.664								0.70739	-707.345			0.70511	712.538								0.70511	-771.511			1.82233	67.6953
0.70557	712.754								0.70557	-876.643				0.70784	555.817								0.70784	-707.185			0.70557	712.754								0.70557	-771.548			1.8235	67.8201
0.70602	712.774								0.70602	-876.633				0.70829	555.808								0.70829	-707.189			0.70602	712.774								0.70602	-771.829			1.82467	67.9883
0.70648	712.729								0.70648	-876.688				0.70875	555.695								0.70875	-707.294			0.70648	712.729								0.70648	-771.786			1.82584	68.1703
0.70693	712.499								0.70693	-876.929				0.7092	555.623								0.7092	-707.36			0.70693	712.499								0.70693	-771.866			1.82701	68.3415
0.70739	712.37								0.70739	-877.068				0.70966	555.708								0.70966	-707.269			0.70739	712.37								0.70739	-771.95			1.82818	68.4838
0.70784	712.188								0.70784	-877.261				0.71011	555.946								0.71011	-707.024			0.70784	712.188								0.70784	-772.322			1.82936	68.5884
0.70829	712.315								0.70829	-877.144				0.71057	555.822								0.71057	-707.141			0.70829	712.315								0.70829	-772.575			1.83053	68.6565
0.70875	712.171								0.70875	-877.299				0.71102	554.885								0.71102	-708.072			0.70875	712.171								0.70875	-772.877			1.8317	68.6993
0.7092	712.248								0.7092	-877.232				0.71148	553.975								0.71148	-708.974			0.7092	712.248								0.7092	-772.968			1.83287	68.7352
0.70966	712.119								0.70966	-877.372				0.71193	553.188								0.71193	-709.755			0.70966	712.119								0.70966	-773.232			1.83404	68.7863
0.71011	712.027								0.71011	-877.474				0.71239	552.999								0.71239	-709.938			0.71011	712.027								0.71011	-773.337			1.83521	68.8724
0.71057	711.726								0.71057	-877.786				0.71284	553.223								0.71284	-709.706			0.71057	711.726								0.71057	-773.1			1.83638	69.0054
0.71102	711.369								0.71102	-878.153				0.7133	553.549								0.7133	-709.374			0.71102	711.369								0.71102	-772.89			1.83756	69.1853
0.71148	711.019								0.71148	-878.513				0.71375	553.275								0.71375	-709.641			0.71148	711.019								0.71148	-772.48			1.83873	69.3983
0.71193	711.355								0.71193	-878.188				0.71421	553.377								0.71421	-709.533			0.71193	711.355								0.71193	-772.092			1.8399	69.6182
0.71239	711.963								0.71239	-877.59				0.71466	553.466								0.71466	-709.437			0.71239	711.963								0.71239	-771.911			1.84107	69.8123
0.71284	712.18								0.71284	-877.384				0.71512	553.671								0.71512	-709.225			0.71284	712.18								0.71284	-772.233			1.84224	69.948
0.7133	712.055								0.7133	-877.519				0.71557	553.873								0.71557	-709.017			0.7133	712.055								0.7133	-772.494			1.84341	70.0015
0.71375	711.594								0.71375	-877.991				0.71603	553.785								0.71603	-709.098			0.71375	711.594								0.71375	-772.737			1.84459	69.9639
0.71421	711.561								0.71421	-878.034				0.71648	554.005								0.71648	-708.872			0.71421	711.561								0.71421	-772.867			1.84576	69.8446
0.71466	711.659								0.71466	-877.947				0.71694	554.154								0.71694	-708.716			0.71466	711.659								0.71466	-772.854			1.84693	69.6694
0.71512	711.913								0.71512	-877.703				0.71739	554.09								0.71739	-708.773			0.71512	711.913								0.71512	-772.9			1.8481	69.4751
0.71557	711.974								0.71557	-877.653				0.71784	553.9								0.71784	-708.957			0.71557	711.974								0.71557	-772.893			1.84927	69.3012
0.71603	711.9								0.71603	-877.737				0.7183	553.838								0.7183	-709.012			0.71603	711.9								0.71603	-772.983			1.85044	69.1801
0.71648	711.793								0.71648	-877.854				0.71875	553.515								0.71875	-709.328			0.71648	711.793								0.71648	-773.128			1.85161	69.1306
0.71694	711.401								0.71694	-878.257				0.71921	553.067								0.71921	-709.769			0.71694	711.401								0.71694	-773.373			1.85279	69.1537
0.71739	711.077								0.71739	-878.592				0.71966	552.713								0.71966	-710.117			0.71739	711.077								0.71739	-773.483			1.85396	69.2349
0.71784	710.96								0.71784	-878.719				0.72012	552.408								0.72012	-710.415			0.71784	710.96								0.71784	-773.514			1.85513	69.3497
0.7183	710.604								0.7183	-879.086				0.72057	552.478								0.72057	-710.338			0.7183	710.604								0.7183	-773.673			1.8563	69.4721
0.71875	710.012								0.71875	-879.688				0.72103	552.708								0.72103	-710.102			0.71875	710.012								0.71875	-773.846			1.85747	69.5834
0.71921	709.684								0.71921	-880.026				0.72148	552.664								0.72148	-710.139			0.71921	709.684								0.71921	-774.09			1.85864	69.6771
0.71966	709.258								0.71966	-880.462				0.72194	552.526								0.72194	-710.271			0.71966	709.258								0.71966	-774.285			1.85982	69.7612
0.72012	709.295								0.72012	-880.436				0.72239	552.348								0.72239	-710.442			0.72012	709.295								0.72012	-774.565			1.86099	69.8537
0.72057	709.369								0.72057	-880.373				0.72285	551.887								0.72285	-710.897			0.72057	709.369								0.72057	-774.446			1.86216	69.9752
0.72103	709.48								0.72103	-880.272				0.7233	551.732								0.7233	-711.045			0.72103	709.48								0.72103	-774.377			1.86333	70.1399
0.72148	709.29								0.72148	-880.472				0.72376	551.456								0.72376	-711.314			0.72148	709.29								0.72148	-774.188			1.8645	70.3477
0.72194	708.986								0.72194	-880.787				0.72421	551.285								0.72421	-711.479			0.72194	708.986								0.72194	-774.266			1.86567	70.5809
0.72239	708.63								0.72239	-881.153				0.72467	551.046								0.72467	-711.71			0.72239	708.63								0.72239	-774.593			1.86684	70.8063
0.72285	708.57								0.72285	-881.223				0.72512	550.816								0.72512	-711.934			0.72285	708.57								0.72285	-774.923			1.86802	70.9822
0.7233	708.75								0.7233	-881.054				0.72558	550.895								0.72558	-711.848			0.7233	708.75								0.7233	-775.322			1.86919	71.069
0.72376	708.858								0.72376	-880.957				0.72603	551.153								0.72603	-711.584			0.72376	708.858								0.72376	-775.701			1.87036	71.0408
0.72421	709.15								0.72421	-880.675				0.72649	551.709								0.72649	-711.021			0.72421	709.15								0.72421	-775.516			1.87153	70.8933
0.72467	709.15								0.72467	-880.685				0.72694	551.909								0.72694	-710.814			0.72467	709.15								0.72467	-775.42			1.8727	70.6461
0.72512	709.094								0.72512	-880.751				0.7274	551.697								0.7274	-711.02			0.72512	709.094								0.72512	-775.283			1.87387	70.3395
0.72558	709.094								0.72558	-880.762				0.72785	551.479								0.72785	-711.231			0.72558	709.094								0.72558	-775.119			1.87505	70.0249
0.72603	708.74								0.72603	-881.127				0.7283	551.407								0.7283	-711.296			0.72603	708.74								0.72603	-774.961			1.87622	69.7525
0.72649	708.344								0.72649	-881.533				0.72876	551.015								0.72876	-711.682			0.72649	708.344								0.72649	-775.008			1.87739	69.5602
0.72694	707.933								0.72694	-881.955				0.72921	550.795								0.72921	-711.895			0.72694	707.933								0.72694	-774.824			1.87856	69.4649
0.7274	707.72								0.7274	-882.178				0.72967	550.703								0.72967	-711.98			0.7274	707.72								0.7274	-774.932			1.87973	69.4616
0.72785	707.705								0.72785	-882.204				0.73012	550.235								0.73012	-712.442			0.72785	707.705								0.72785	-775.06			1.8809	69.5273
0.7283	707.77								0.7283	-882.149				0.73058	549.986								0.73058	-712.685			0.7283	707.77								0.7283	-775.219			1.88207	69.631
0.72876	707.534								0.72876	-882.395				0.73103	549.983								0.73103	-712.68			0.72876	707.534								0.72876	-775.147			1.88325	69.744
0.72921	707.401								0.72921	-882.538				0.73149	549.995								0.73149	-712.662			0.72921	707.401								0.72921	-775.076			1.88442	69.8494
0.72967	707.238								0.72967	-882.713				0.73194	549.831								0.73194	-712.819			0.72967	707.238								0.72967	-775.073			1.88559	69.9464
0.73012	707.079								0.73012	-882.882				0.7324	549.489								0.7324	-713.154			0.73012	707.079								0.73012	-775.002			1.88676	70.048
0.73058	707.326								0.73058	-882.645				0.73285	549.288								0.73285	-713.349			0.73058	707.326								0.73058	-774.972			1.88793	70.1733
0.73103	707.345								0.73103	-882.637				0.73331	549.296								0.73331	-713.334			0.73103	707.345								0.73103	-775.106			1.8891	70.3372
0.73149	707.204								0.73149	-882.788				0.73376	549.23								0.73376	-713.394			0.73149	707.204								0.73149	-775.477			1.89028	70.5399
0.73194	706.632								0.73194	-883.371				0.73422	549.528								0.73422	-713.089			0.73194	706.632								0.73194	-775.917			1.89145	70.7606
0.7324	706.047								0.7324	-883.966				0.73467	549.553								0.73467	-713.057			0.7324	706.047								0.7324	-776.314			1.89262	70.959
0.73285	705.72								0.73285	-884.303				0.73513	549.596								0.73513	-713.008			0.73285	705.72								0.73285	-776.477			1.89379	71.0817
0.73331	705.378								0.73331	-884.656				0.73558	549.168								0.73558	-713.429			0.73331	705.378								0.73331	-776.621			1.89496	71.0758
0.73376	705.185								0.73376	-884.859				0.73604	548.535								0.73604	-714.055			0.73376	705.185								0.73376	-776.641			1.89613	70.9032
0.73422	704.94								0.73422	-885.114				0.73649	547.989								0.73649	-714.595			0.73422	704.94								0.73422	-776.706			1.8973	70.5523
0.73467	704.64								0.73467	-885.425				0.73695	547.617								0.73695	-714.96			0.73467	704.64								0.73467	-776.593			1.89848	70.0443
0.73513	704.428								0.73513	-885.648				0.7374	547.689								0.7374	-714.882			0.73513	704.428								0.73513	-776.487			1.89965	69.4305
0.73558	704.252								0.73558	-885.835				0.73785	547.629								0.73785	-714.935			0.73558	704.252								0.73558	-776.717			1.90082	68.7824
0.73604	703.967								0.73604	-886.129				0.73831	547.683								0.73831	-714.874			0.73604	703.967								0.73604	-776.912			1.90199	68.1759
0.73649	703.754								0.73649	-886.353				0.73876	547.444								0.73876	-715.106			0.73649	703.754								0.73649	-776.986			1.90316	67.6751
0.73695	703.349								0.73695	-886.769				0.73922	547.639								0.73922	-714.905			0.73695	703.349								0.73695	-777.2			1.90433	67.3185
0.7374	703.028								0.7374	-887.099				0.73967	547.273								0.73967	-715.264			0.7374	703.028								0.7374	-777.46			1.90551	67.1133
0.73785	702.755								0.73785	-887.383				0.74013	547.318								0.74013	-715.212			0.73785	702.755								0.73785	-777.566			1.90668	67.037
0.73831	702.401								0.73831	-887.747				0.74058	547.071								0.74058	-715.453			0.73831	702.401								0.73831	-777.903			1.90785	67.0474
0.73876	702.246								0.73876	-887.913				0.74104	546.752								0.74104	-715.765			0.73876	702.246								0.73876	-778.274			1.90902	67.0968
0.73922	702.345								0.73922	-887.825				0.74149	546.045								0.74149	-716.466			0.73922	702.345								0.73922	-778.527			1.91019	67.1466
0.73967	701.942								0.73967	-888.238				0.74195	545.113								0.74195	-717.391			0.73967	701.942								0.73967	-778.811			1.91136	67.178
0.74013	701.941								0.74013	-888.25				0.7424	544.411								0.7424	-718.086			0.74013	701.941								0.74013	-778.596			1.91253	67.1952
0.74058	701.838								0.74058	-888.363				0.74286	544.319								0.74286	-718.172			0.74058	701.838								0.74058	-778.353			1.91371	67.2215
0.74104	701.421								0.74104	-888.791				0.74331	544.033								0.74331	-718.451			0.74104	701.421								0.74104	-778.54			1.91488	67.2882
0.74149	700.845								0.74149	-889.377				0.74377	544.493								0.74377	-717.984			0.74149	700.845								0.74149	-779			1.91605	67.4218
0.74195	700.31								0.74195	-889.922				0.74422	544.112								0.74422	-718.358			0.74195	700.31								0.74195	-779.673			1.91722	67.6314
0.7424	699.815								0.7424	-890.428				0.74468	543.874								0.74468	-718.59			0.7424	699.815								0.7424	-780.323			1.91839	67.9023
0.74286	699.609								0.74286	-890.644				0.74513	543.335								0.74513	-719.122			0.74286	699.609								0.74286	-780.581			1.91956	68.1971
0.74331	699.375								0.74331	-890.888				0.74559	543.134								0.74559	-719.317			0.74331	699.375								0.74331	-780.903			1.92074	68.4634
0.74377	699.585								0.74377	-890.689				0.74604	543.28								0.74604	-719.164			0.74377	699.585								0.74377	-781.016			1.92191	68.6484
0.74422	699.546								0.74422	-890.738				0.7465	543.423								0.7465	-719.014			0.74422	699.546								0.74422	-780.932			1.92308	68.713
0.74468	699.385								0.74468	-890.91				0.74695	543.467								0.74695	-718.964			0.74468	699.385								0.74468	-780.815			1.92425	68.644
0.74513	698.978								0.74513	-891.327				0.7474	543.171								0.7474	-719.253			0.74513	698.978								0.74513	-781.074			1.92542	68.4594
0.74559	698.612								0.74559	-891.704				0.74786	543.475								0.74786	-718.943			0.74559	698.612								0.74559	-781.436			1.92659	68.2049
0.74604	698.127								0.74604	-892.199				0.74831	543.536								0.74831	-718.874			0.74604	698.127								0.74604	-781.594			1.92776	67.9429
0.7465	697.899								0.7465	-892.438				0.74877	543.432								0.74877	-718.972			0.7465	697.899								0.7465	-781.84			1.92894	67.7368
0.74695	697.837								0.74695	-892.51				0.74922	542.729								0.74922	-719.668			0.74695	697.837								0.74695	-781.867			1.93011	67.634
0.7474	697.921								0.7474	-892.437				0.74968	542.377								0.74968	-720.013			0.7474	697.921								0.7474	-781.753			1.93128	67.6539
0.74786	697.592								0.74786	-892.776				0.75013	541.965								0.75013	-720.419			0.74786	697.592								0.74786	-781.82			1.93245	67.7824
0.74831	697.044								0.74831	-893.334				0.75059	541.516								0.75059	-720.861			0.74831	697.044								0.74831	-782.043			1.93362	67.9754
0.74877	696.585								0.74877	-893.804				0.75104	541.222								0.75104	-721.149			0.74877	696.585								0.74877	-782.553			1.93479	68.171
0.74922	696.065								0.74922	-894.335				0.7515	541.03								0.7515	-721.334			0.74922	696.065								0.74922	-783.161			1.93597	68.3057
0.74968	695.812								0.74968	-894.598				0.75195	540.667								0.75195	-721.691			0.74968	695.812								0.74968	-783.682			1.93714	68.3316
0.75013	695.47								0.75013	-894.95				0.75241	540.436								0.75241	-721.915			0.75013	695.47								0.75013	-783.899			1.93831	68.2299
0.75059	695.286								0.75059	-895.145				0.75286	539.966								0.75286	-722.378			0.75059	695.286								0.75059	-784.088			1.93948	68.016
0.75104	695.053								0.75104	-895.388				0.75332	540.027								0.75332	-722.311			0.75104	695.053								0.75104	-784.348			1.94065	67.737
0.7515	694.809								0.7515	-895.643				0.75377	539.782								0.75377	-722.548			0.7515	694.809								0.7515	-784.547			1.94182	67.4597
0.75195	694.455								0.75195	-896.007				0.75423	540.066								0.75423	-722.258			0.75195	694.455								0.75195	-784.761			1.94299	67.2545
0.75241	694.227								0.75241	-896.245				0.75468	540.414								0.75468	-721.904			0.75241	694.227								0.75241	-784.931			1.94417	67.1782
0.75286	693.953								0.75286	-896.53				0.75514	540.948								0.75514	-721.363			0.75286	693.953								0.75286	-785.304			1.94534	67.2593
0.75332	693.726								0.75332	-896.768				0.75559	540.574								0.75559	-721.73			0.75332	693.726								0.75332	-785.416			1.94651	67.4922
0.75377	693.437								0.75377	-897.066				0.75605	540.237								0.75605	-722.06			0.75377	693.437								0.75377	-785.717			1.94768	67.838
0.75423	693.253								0.75423	-897.261				0.7565	539.677								0.7565	-722.614			0.75423	693.253								0.75423	-785.697			1.94885	68.2341
0.75468	693.149								0.75468	-897.375				0.75695	539.478								0.75695	-722.806			0.75468	693.149								0.75468	-785.834			1.95002	68.6097
0.75514	692.681								0.75514	-897.854				0.75741	538.861								0.75741	-723.417			0.75514	692.681								0.75514	-785.95			1.9512	68.9012
0.75559	692.296								0.75559	-898.25				0.75786	538.644								0.75786	-723.627			0.75559	692.296								0.75559	-786.269			1.95237	69.067
0.75605	692.067								0.75605	-898.489				0.75832	538.456								0.75832	-723.808			0.75605	692.067								0.75605	-786.224			1.95354	69.0946
0.7565	691.604								0.7565	-898.963				0.75877	538.125								0.75877	-724.133			0.7565	691.604								0.7565	-786.697			1.95471	69.0015
0.75695	691.197								0.75695	-899.38				0.75923	537.992								0.75923	-724.258			0.75695	691.197								0.75695	-786.986			1.95588	68.8276
0.75741	690.634								0.75741	-899.953				0.75968	537.445								0.75968	-724.799			0.75741	690.634								0.75741	-787.65			1.95705	68.624
0.75786	690.232								0.75786	-900.366				0.76014	537.015								0.76014	-725.222			0.75786	690.232								0.75786	-787.907			1.95822	68.4386
0.75832	690.11								0.75832	-900.498				0.76059	536.49								0.76059	-725.741			0.75832	690.11								0.75832	-788.164			1.9594	68.3048
0.75877	690.119								0.75877	-900.499				0.76105	536.29								0.76105	-725.935			0.75877	690.119								0.75877	-788.11			1.96057	68.2347
0.75923	690.349								0.75923	-900.28				0.7615	535.798								0.7615	-726.419			0.75923	690.349								0.75923	-788.077			1.96174	68.219
0.75968	690.166								0.75968	-900.474				0.76196	535.561								0.76196	-726.65			0.75968	690.166								0.75968	-788.708			1.96291	68.2323
0.76014	689.824								0.76014	-900.826				0.76241	535.393								0.76241	-726.811			0.76014	689.824								0.76014	-789.286			1.96408	68.2437
0.76059	689.455								0.76059	-901.205				0.76287	535.34								0.76287	-726.857			0.76059	689.455								0.76059	-789.645			1.96525	68.227
0.76105	688.942								0.76105	-901.729				0.76332	534.709								0.76332	-727.482			0.76105	688.942								0.76105	-789.879			1.96643	68.17
0.7615	688.608								0.7615	-902.073				0.76378	534.696								0.76378	-727.489			0.7615	688.608								0.7615	-789.941			1.9676	68.0776
0.76196	688.533								0.76196	-902.159				0.76423	534.565								0.76423	-727.613			0.76196	688.533								0.76196	-789.975			1.96877	67.9707
0.76241	688.349								0.76241	-902.353				0.76469	534.618								0.76469	-727.553			0.76241	688.349								0.76241	-789.771			1.96994	67.8782
0.76287	688.38								0.76287	-902.333				0.76514	534.405								0.76514	-727.76			0.76287	688.38								0.76287	-789.356			1.97111	67.8275
0.76332	688.345								0.76332	-902.378				0.7656	534.375								0.7656	-727.783			0.76332	688.345								0.76332	-789.367			1.97228	67.8337
0.76378	688.386								0.76378	-902.348				0.76605	533.663								0.76605	-728.488			0.76378	688.386								0.76378	-789.577			1.97345	67.8932
0.76423	688.015								0.76423	-902.729				0.7665	533.513								0.7665	-728.632			0.76423	688.015								0.76423	-790.081			1.97463	67.982
0.76469	687.522								0.76469	-903.232				0.76696	533.226								0.76696	-728.912			0.76469	687.522								0.76469	-790.57			1.9758	68.0601
0.76514	687.047								0.76514	-903.718				0.76741	533.326								0.76741	-728.805			0.76514	687.047								0.76514	-791.027			1.97697	68.0812
0.7656	686.717								0.7656	-904.058				0.76787	533.062								0.76787	-729.062			0.7656	686.717								0.7656	-791.39			1.97814	68.0049
0.76605	686.228								0.76605	-904.558				0.76832	533.162								0.76832	-728.956			0.76605	686.228								0.76605	-791.852			1.97931	67.8083
0.7665	685.947								0.7665	-904.85				0.76878	532.686								0.76878	-729.425			0.7665	685.947								0.7665	-792.057			1.98048	67.4933
0.76696	685.634								0.76696	-905.173				0.76923	531.832								0.76923	-730.273			0.76696	685.634								0.76696	-792.163			1.98166	67.0881
0.76741	685.698								0.76741	-905.119				0.76969	531.114								0.76969	-730.984			0.76741	685.698								0.76741	-792.024			1.98283	66.6426
0.76787	685.576								0.76787	-905.251				0.77014	530.861								0.77014	-731.23			0.76787	685.576								0.76787	-792.185			1.984	66.2182
0.76832	685.521								0.76832	-905.317				0.7706	528.771								0.7706	-733.313			0.76832	685.521								0.76832	-792.349			1.98517	65.8743
0.76878	685.189								0.76878	-905.659				0.77105	524.805								0.77105	-737.273			0.76878	685.189								0.76878	-792.588			1.98634	65.6569
0.76923	684.959								0.76923	-905.9				0.77151	524.338								0.77151	-737.733			0.76923	684.959								0.76923	-792.809			1.98751	65.5893
0.76969	684.736								0.76969	-906.134				0.77196	528.509								0.77196	-733.556			0.76969	684.736								0.76969	-793.002			1.98868	65.669
0.77014	684.512								0.77014	-906.367				0.77242	530.154								0.77242	-731.904			0.77014	684.512								0.77014	-793.103			1.98986	65.871
0.7706	682.95								0.7706	-907.94				0.77287	531.243								0.77287	-730.808			0.7706	682.95								0.7706	-794.721			1.99103	66.1546
0.77105	678.577								0.77105	-912.323				0.77333	531.837								0.77333	-730.208			0.77105	678.577								0.77105	-799.129			1.9922	66.4738
0.77151	677.274								0.77151	-913.638				0.77378	531.96								0.77378	-730.078			0.77151	677.274								0.77151	-800.465			1.99337	66.787
0.77196	679.995								0.77196	-910.926				0.77424	531.719								0.77424	-730.313			0.77196	679.995								0.77196	-797.535			1.99454	67.063
0.77242	680.701								0.77242	-910.231				0.77469	531.63								0.77469	-730.395			0.77242	680.701								0.77242	-796.572			1.99571	67.2845
0.77287	680.982								0.77287	-909.961				0.77515	531.873								0.77515	-730.145			0.77287	680.982								0.77287	-795.912			1.99689	67.446
0.77333	681.137								0.77333	-909.816				0.7756	532.223								0.7756	-729.788			0.77333	681.137								0.77333	-795.606			1.99806	67.55
0.77378	681.08								0.77378	-909.883				0.77605	532.453								0.77605	-729.552			0.77378	681.08								0.77378	-795.58			1.99923	67.6016
0.77424	681.246								0.77424	-909.728				0.77651	532.441								0.77651	-729.557			0.77424	681.246								0.77424	-795.482			2.0004	67.6049
0.77469	681.39								0.77469	-909.594				0.77696	532.657								0.77696	-729.334			0.77469	681.39								0.77469	-795.321			2.00157	67.5614
0.77515	681.787								0.77515	-909.207				0.77742	532.982								0.77742	-729.003			0.77515	681.787								0.77515	-795.201			2.00274	67.4713
0.7756	682.309								0.7756	-908.696				0.77787	533.65								0.77787	-728.328			0.7756	682.309								0.7756	-795.281			2.00391	67.3375
0.77605	682.536								0.77605	-908.48				0.77833	533.813								0.77833	-728.159			0.77605	682.536								0.77605	-795.067			2.00509	67.1685
0.77651	682.9								0.77651	-908.126				0.77878	534.307								0.77878	-727.657			0.77651	682.9								0.77651	-795.004			2.00626	66.9813
0.77696	683.157								0.77696	-907.879				0.77924	533.95								0.77924	-728.008			0.77696	683.157								0.77696	-795.058			2.00743	66.8007
0.77742	683.738								0.77742	-907.309				0.77969	534.066								0.77969	-727.886			0.77742	683.738								0.77742	-795.012			2.0086	66.6555
0.77787	684.199								0.77787	-906.859				0.78015	534.162								0.78015	-727.783			0.77787	684.199								0.77787	-794.816			2.00977	66.5718
0.77833	684.636								0.77833	-906.431				0.7806	534.094								0.7806	-727.844			0.77833	684.636								0.77833	-794.872			2.01094	66.5668
0.77878	684.356								0.77878	-906.722				0.78106	533.846								0.78106	-728.086			0.77878	684.356								0.77878	-794.963			2.01212	66.6423
0.77924	683.827								0.77924	-907.261				0.78151	533.912								0.78151	-728.013			0.77924	683.827								0.77924	-795.192			2.01329	66.7828
0.77969	682.901								0.77969	-908.198				0.78197	533.813								0.78197	-728.105			0.77969	682.901								0.77969	-795.334			2.01446	66.9571
0.78015	682.796								0.78015	-908.314				0.78242	533.692								0.78242	-728.219			0.78015	682.796								0.78015	-795.01			2.01563	67.1248
0.7806	682.73								0.7806	-908.39				0.78288	533.457								0.78288	-728.448			0.7806	682.73								0.7806	-794.699			2.0168	67.2447
0.78106	682.962								0.78106	-908.168				0.78333	533.604								0.78333	-728.295			0.78106	682.962								0.78106	-794.662			2.01797	67.2849
0.78151	683.054								0.78151	-908.087				0.78379	533.578								0.78379	-728.314			0.78151	683.054								0.78151	-794.819			2.01914	67.2299
0.78197	683.287								0.78197	-907.865				0.78424	533.507								0.78424	-728.378			0.78197	683.287								0.78197	-795.216			2.02032	67.0853
0.78242	683.274								0.78242	-907.888				0.7847	533.537								0.7847	-728.342			0.78242	683.274								0.78242	-795.115			2.02149	66.8765
0.78288	683.094								0.78288	-908.079				0.78515	533.756								0.78515	-728.116			0.78288	683.094								0.78288	-795.036			2.02266	66.6443
0.78333	682.584								0.78333	-908.599				0.7856	533.788								0.7856	-728.077			0.78333	682.584								0.78333	-794.788			2.02383	66.4359
0.78379	682.492								0.78379	-908.701				0.78606	533.86								0.78606	-727.998			0.78379	682.492								0.78379	-794.787			2.025	66.2957
0.78424	682.329								0.78424	-908.874				0.78651	533.627								0.78651	-728.225			0.78424	682.329								0.78424	-794.824			2.02617	66.257
0.7847	682.254								0.7847	-908.96				0.78697	533.774								0.78697	-728.071			0.7847	682.254								0.7847	-794.796			2.02735	66.3359
0.78515	682.266								0.78515	-908.959				0.78742	533.876								0.78742	-727.962			0.78515	682.266								0.78515	-794.964			2.02852	66.529
0.7856	682.315								0.7856	-908.92				0.78788	534.063								0.78788	-727.769			0.7856	682.315								0.7856	-795.084			2.02969	66.8148
0.78606	682.203								0.78606	-909.042				0.78833	534.002								0.78833	-727.823			0.78606	682.203								0.78606	-795.4			2.03086	67.1577
0.78651	681.879								0.78651	-909.377				0.78879	533.657								0.78879	-728.162			0.78651	681.879								0.78651	-795.502			2.03203	67.5143
0.78697	681.347								0.78697	-909.919				0.78924	533.4								0.78924	-728.412			0.78697	681.347								0.78697	-795.515			2.0332	67.8393
0.78742	681.071								0.78742	-910.206				0.7897	533.042								0.7897	-728.763			0.78742	681.071								0.78742	-795.242			2.03437	68.0924
0.78788	680.983								0.78788	-910.304				0.79015	532.674								0.79015	-729.125			0.78788	680.983								0.78788	-795.023			2.03555	68.2431
0.78833	680.859								0.78833	-910.439				0.79061	532.63								0.79061	-729.161			0.78833	680.859								0.78833	-794.915			2.03672	68.2744
0.78879	680.631								0.78879	-910.677				0.79106	532.944								0.79106	-728.841			0.78879	680.631								0.78879	-795.039			2.03789	68.1853
0.78924	680.534								0.78924	-910.784				0.79152	532.919								0.79152	-728.86			0.78924	680.534								0.78924	-795.171			2.03906	67.9915
0.7897	680.51								0.7897	-910.819				0.79197	532.473								0.79197	-729.298			0.7897	680.51								0.7897	-795.331			2.04023	67.7238
0.79015	680.72								0.79015	-910.619				0.79243	532.034								0.79243	-729.731			0.79015	680.72								0.79015	-795.526			2.0414	67.4246
0.79061	680.965								0.79061	-910.385				0.79288	532.599								0.79288	-729.159			0.79061	680.965								0.79061	-795.915			2.04258	67.1427
0.79106	680.967								0.79106	-910.393				0.79334	532.155								0.79334	-729.597			0.79106	680.967								0.79106	-796.19			2.04375	66.9253
0.79152	680.997								0.79152	-910.374				0.79379	532.365								0.79379	-729.38			0.79152	680.997								0.79152	-796.14			2.04492	66.811
0.79197	680.755								0.79197	-910.626				0.79425	532.071								0.79425	-729.668			0.79197	680.755								0.79197	-796.304			2.04609	66.8218
0.79243	680.084								0.79243	-911.307				0.7947	532.34								0.7947	-729.392			0.79243	680.084								0.79243	-796.501			2.04726	66.9584
0.79288	679.973								0.79288	-911.429				0.79515	532.141								0.79515	-729.584			0.79288	679.973								0.79288	-796.569			2.04843	67.199
0.79334	680.064								0.79334	-911.348				0.79561	532.336								0.79561	-729.382			0.79334	680.064								0.79334	-796.262			2.0496	67.5025
0.79379	680.186								0.79379	-911.237				0.79606	532.475								0.79606	-729.237			0.79379	680.186								0.79379	-796.05			2.05078	67.8162
0.79425	680.211								0.79425	-911.223				0.79652	532.871								0.79652	-728.834			0.79425	680.211								0.79425	-795.94			2.05195	68.0861
0.7947	680.185								0.7947	-911.259				0.79697	532.745								0.79697	-728.954			0.7947	680.185								0.7947	-795.967			2.05312	68.2679
0.79515	680.139								0.79515	-911.315				0.79743	532.588								0.79743	-729.104			0.79515	680.139								0.79515	-796.379			2.05429	68.3365
0.79561	680.284								0.79561	-911.18				0.79788	532.57								0.79788	-729.115			0.79561	680.284								0.79561	-796.634			2.05546	68.2905
0.79606	680.154								0.79606	-911.321				0.79834	532.693								0.79834	-728.985			0.79606	680.154								0.79606	-796.697			2.05663	68.1518
0.79652	679.786								0.79652	-911.699				0.79879	532.343								0.79879	-729.329			0.79652	679.786								0.79652	-796.649			2.05781	67.96
0.79697	679.25								0.79697	-912.246				0.79925	532.439								0.79925	-729.227			0.79697	679.25								0.79697	-796.808			2.05898	67.7617
0.79743	679.065								0.79743	-912.441				0.7997	532.289								0.7997	-729.369			0.79743	679.065								0.79743	-796.855			2.06015	67.5999
0.79788	678.992								0.79788	-912.525				0.80016	532.334								0.80016	-729.318			0.79788	678.992								0.79788	-797.041			2.06132	67.5037
0.79834	679.23								0.79834	-912.298				0.80061	531.861								0.80061	-729.784			0.79834	679.23								0.79834	-797.047			2.06249	67.4823
0.79879	679.434								0.79879	-912.104				0.80107	531.753								0.80107	-729.885			0.79879	679.434								0.79879	-796.989			2.06366	67.5248
0.79925	679.852								0.79925	-911.696				0.80152	531.424								0.80152	-730.208			0.79925	679.852								0.79925	-796.659			2.06483	67.6045
0.7997	679.895								0.7997	-911.664				0.80198	531.25								0.80198	-730.376			0.7997	679.895								0.7997	-796.496			2.06601	67.688
0.80016	679.808								0.80016	-911.761				0.80243	531.164								0.80243	-730.455			0.80016	679.808								0.80016	-796.425			2.06718	67.7442
0.80061	679.364								0.80061	-912.216				0.80289	531.412								0.80289	-730.2			0.80061	679.364								0.80061	-796.506			2.06835	67.7533
0.80107	678.882								0.80107	-912.708				0.80334	531.476								0.80334	-730.129			0.80107	678.882								0.80107	-796.897			2.06952	67.711
0.80152	678.448								0.80152	-913.152				0.8038	531.713								0.8038	-729.886			0.80152	678.448								0.80152	-797.101			2.07069	67.6283
0.80198	678.2								0.80198	-913.411				0.80425	531.703								0.80425	-729.889			0.80198	678.2								0.80198	-797.069			2.07186	67.5273
0.80243	678.083								0.80243	-913.538				0.8047	531.418								0.8047	-730.168			0.80243	678.083								0.80243	-796.953			2.07304	67.4342
0.80289	678.238								0.80289	-913.394				0.80516	531.209								0.80516	-730.37			0.80289	678.238								0.80289	-797.1			2.07421	67.3715
0.80334	678.323								0.80334	-913.319				0.80561	531.089								0.80561	-730.483			0.80334	678.323								0.80334	-797.177			2.07538	67.3532
0.8038	678.152								0.8038	-913.501				0.80607	530.979								0.80607	-730.586			0.8038	678.152								0.8038	-797.222			2.07655	67.3822
0.80425	678.012								0.80425	-913.651				0.80652	531.177								0.80652	-730.381			0.80425	678.012								0.80425	-797.137			2.07772	67.4528
0.8047	677.947								0.8047	-913.727				0.80698	531.268								0.80698	-730.284			0.8047	677.947								0.8047	-797.493			2.07889	67.5546
0.80516	678.237								0.80516	-913.447				0.80743	531.094								0.80743	-730.452			0.80516	678.237								0.80516	-797.723			2.08006	67.6787
0.80561	678.587								0.80561	-913.108				0.80789	531.171								0.80789	-730.368			0.80561	678.587								0.80561	-797.718			2.08124	67.8217
0.80607	678.464								0.80607	-913.241				0.80834	530.902								0.80834	-730.63			0.80607	678.464								0.80607	-797.602			2.08241	67.9874
0.80652	678.111								0.80652	-913.605				0.8088	530.807								0.8088	-730.719			0.80652	678.111								0.80652	-797.894			2.08358	68.1843
0.80698	678.226								0.80698	-913.5				0.80925	530.3								0.80925	-731.219			0.80698	678.226								0.80698	-797.897			2.08475	68.421
0.80743	678.298								0.80743	-913.438				0.80971	530.461								0.80971	-731.051			0.80743	678.298								0.80743	-797.988			2.08592	68.6989
0.80789	678.295								0.80789	-913.451				0.81016	530.503								0.81016	-731.003			0.80789	678.295								0.80789	-797.872			2.08709	69.0073
0.80834	677.961								0.80834	-913.796				0.81062	530.597								0.81062	-730.902			0.80834	677.961								0.80834	-797.932			2.08827	69.3204
0.8088	677.716								0.8088	-914.051				0.81107	530.567								0.81107	-730.925			0.8088	677.716								0.8088	-798.162			2.08944	69.5992
0.80925	677.248								0.80925	-914.53				0.81153	530.708								0.81153	-730.778			0.80925	677.248								0.80925	-798.604			2.09061	69.7988
0.80971	676.993								0.80971	-914.795				0.81198	530.63								0.81198	-730.849			0.80971	676.993								0.80971	-798.959			2.09178	69.8768
0.81016	676.713								0.81016	-915.086				0.81244	530.344								0.81244	-731.129			0.81016	676.713								0.81016	-799.147			2.09295	69.8048
0.81062	676.532								0.81062	-915.277				0.81289	530.302								0.81289	-731.163			0.81062	676.532								0.81062	-799.138			2.09412	69.5757
0.81107	676.558								0.81107	-915.261				0.81335	530.452								0.81335	-731.007			0.81107	676.558								0.81107	-799.072			2.09529	69.2073
0.81153	676.468								0.81153	-915.362				0.8138	530.435								0.8138	-731.018			0.81153	676.468								0.81153	-799.01			2.09647	68.7404
0.81198	676.565								0.81198	-915.275				0.81425	530.298								0.81425	-731.147			0.81198	676.565								0.81198	-798.789			2.09764	68.2302
0.81244	676.372								0.81244	-915.479				0.81471	529.699								0.81471	-731.74			0.81244	676.372								0.81244	-798.708			2.09881	67.7343
0.81289	676.198								0.81289	-915.663				0.81516	529.308								0.81516	-732.124			0.81289	676.198								0.81289	-798.515			2.09998	67.3001
0.81335	675.882								0.81335	-915.99				0.81562	529.256								0.81562	-732.169			0.81335	675.882								0.81335	-798.483			2.10115	66.9536
0.8138	675.635								0.8138	-916.247				0.81607	529.235								0.81607	-732.184			0.8138	675.635								0.8138	-798.378			2.10232	66.6948
0.81425	675.622								0.81425	-916.27				0.81653	529.398								0.81653	-732.015			0.81425	675.622								0.81425	-798.584			2.1035	66.4983
0.81471	675.816								0.81471	-916.087				0.81698	529.587								0.81698	-731.819			0.81471	675.816								0.81471	-798.662			2.10467	66.3218
0.81516	675.937								0.81516	-915.976				0.81744	530.104								0.81744	-731.295			0.81516	675.937								0.81516	-798.832			2.10584	66.1186
0.81562	676.165								0.81562	-915.759				0.81789	530.563								0.81789	-730.829			0.81562	676.165								0.81562	-799.029			2.10701	65.8519
0.81607	676.099								0.81607	-915.835				0.81835	530.576								0.81835	-730.81			0.81607	676.099								0.81607	-799.493			2.10818	65.5067
0.81653	675.954								0.81653	-915.991				0.8188	530.184								0.8188	-731.195			0.81653	675.954								0.81653	-799.669			2.10935	65.0965
0.81698	675.593								0.81698	-916.362				0.81926	529.692								0.81926	-731.68			0.81698	675.593								0.81698	-799.726			2.11052	64.662
0.81744	675.322								0.81744	-916.644				0.81971	529.201								0.81971	-732.165			0.81744	675.322								0.81744	-799.955			2.1117	64.2639
0.81789	675.316								0.81789	-916.661				0.82017	528.805								0.82017	-732.554			0.81789	675.316								0.81789	-800.2			2.11287	63.9677
0.81835	675.195								0.81835	-916.792				0.82062	528.423								0.82062	-732.929			0.81835	675.195								0.81835	-800.074			2.11404	63.8286
0.8188	675.274								0.8188	-916.724				0.82108	528.199								0.82108	-733.147			0.8188	675.274								0.8188	-799.846			2.11521	63.8759
0.81926	675.266								0.81926	-916.741				0.82153	527.948								0.82153	-733.391			0.81926	675.266								0.81926	-799.622			2.11638	64.1041
0.81971	675.201								0.81971	-916.817				0.82199	527.83								0.82199	-733.503			0.81971	675.201								0.81971	-799.632			2.11755	64.4712
0.82017	675.084								0.82017	-916.945				0.82244	527.868								0.82244	-733.458			0.82017	675.084								0.82017	-799.762			2.11873	64.9059
0.82062	674.968								0.82062	-917.071				0.8229	528.131								0.8229	-733.188			0.82062	674.968								0.82062	-799.957			2.1199	65.3215
0.82108	674.82								0.82108	-917.229				0.82335	528.649								0.82335	-732.664			0.82108	674.82								0.82108	-800.337			2.12107	65.6342
0.82153	674.762								0.82153	-917.298				0.8238	528.818								0.8238	-732.488			0.82153	674.762								0.82153	-800.583			2.12224	65.7811
0.82199	674.706								0.82199	-917.364				0.82426	529.161								0.82426	-732.138			0.82199	674.706								0.82199	-800.629			2.12341	65.7341
0.82244	674.818								0.82244	-917.263				0.82471	529.319								0.82471	-731.974			0.82244	674.818								0.82244	-800.67			2.12458	65.5057
0.8229	674.627								0.8229	-917.464				0.82517	529.02								0.82517	-732.266			0.8229	674.627								0.8229	-800.613			2.12575	65.1468
0.82335	674.475								0.82335	-917.627				0.82562	529.071								0.82562	-732.208			0.82335	674.475								0.82335	-800.664			2.12693	64.7357
0.8238	674.304								0.8238	-917.808				0.82608	529.041								0.82608	-732.231			0.8238	674.304								0.8238	-800.917			2.1281	64.3611
0.82426	673.841								0.82426	-918.281				0.82653	528.874								0.82653	-732.392			0.82426	673.841								0.82426	-801.176			2.12927	64.1036
0.82471	673.61								0.82471	-918.523				0.82699	528.659								0.82699	-732.601			0.82471	673.61								0.82471	-801.224			2.13044	64.0191
0.82517	673.76								0.82517	-918.383				0.82744	528.897								0.82744	-732.356			0.82517	673.76								0.82517	-801.353			2.13161	64.128
0.82562	674.041								0.82562	-918.112				0.8279	529.033								0.8279	-732.213			0.82562	674.041								0.82562	-801.216			2.13278	64.4124
0.82608	674.141								0.82608	-918.024				0.82835	529.031								0.82835	-732.209			0.82608	674.141								0.82608	-801.322			2.13396	64.8215
0.82653	674.107								0.82653	-918.067				0.82881	529.136								0.82881	-732.097			0.82653	674.107								0.82653	-801.237			2.13513	65.2832
0.82699	673.744								0.82699	-918.442				0.82926	528.913								0.82926	-732.313			0.82699	673.744								0.82699	-801.278			2.1363	65.7195
0.82744	673.774								0.82744	-918.422				0.82972	528.774								0.82972	-732.446			0.82744	673.774								0.82744	-801.253			2.13747	66.0618
0.8279	673.642								0.8279	-918.564				0.83017	528.393								0.83017	-732.819			0.8279	673.642								0.8279	-801.246			2.13864	66.2633
0.82835	673.641								0.82835	-918.575				0.83063	528.422								0.83063	-732.784			0.82835	673.641								0.82835	-801.174			2.13981	66.3048
0.82881	673.673								0.82881	-918.554				0.83108	528.088								0.83108	-733.112			0.82881	673.673								0.82881	-801.2			2.14098	66.1956
0.82926	673.697								0.82926	-918.541				0.83154	527.896								0.83154	-733.296			0.82926	673.697								0.82926	-801.362			2.14216	65.9677
0.82972	673.662								0.82972	-918.585				0.83199	527.697								0.83199	-733.489			0.82972	673.662								0.82972	-801.526			2.14333	65.6667
0.83017	673.49								0.83017	-918.768				0.83245	527.489								0.83245	-733.691			0.83017	673.49								0.83017	-801.571			2.1445	65.3422
0.83063	673.15								0.83063	-919.118				0.8329	527.048								0.8329	-734.125			0.83063	673.15								0.83063	-801.416			2.14567	65.0386
0.83108	672.979								0.83108	-919.3				0.83336	526.989								0.83336	-734.177			0.83108	672.979								0.83108	-801.466			2.14684	64.7891
0.83154	672.625								0.83154	-919.664				0.83381	526.925								0.83381	-734.234			0.83154	672.625								0.83154	-801.776			2.14801	64.6136
0.83199	672.601								0.83199	-919.699				0.83426	527.487								0.83426	-733.666			0.83199	672.601								0.83199	-801.915			2.14919	64.5197
0.83245	672.567								0.83245	-919.743				0.83472	527.567								0.83472	-733.579			0.83245	672.567								0.83245	-802.157			2.15036	64.5053
0.8329	672.875								0.8329	-919.446				0.83517	527.872								0.83517	-733.267			0.8329	672.875								0.8329	-802.196			2.15153	64.5627
0.83336	672.726								0.83336	-919.605				0.83563	527.772								0.83563	-733.361			0.83336	672.726								0.83336	-802.297			2.1527	64.6814
0.83381	672.642								0.83381	-919.7				0.83608	528.015								0.83608	-733.111			0.83381	672.642								0.83381	-802.299			2.15387	64.8494
0.83426	672.413								0.83426	-919.94				0.83654	528.033								0.83654	-733.086			0.83426	672.413								0.83426	-802.189			2.15504	65.0539
0.83472	672.239								0.83472	-920.124				0.83699	527.756								0.83699	-733.357			0.83472	672.239								0.83472	-802.008			2.15621	65.2799
0.83517	672.152								0.83517	-920.221				0.83745	527.552								0.83745	-733.555			0.83517	672.152								0.83517	-802.112			2.15739	65.5098
0.83563	672.295								0.83563	-920.089				0.8379	527.428								0.8379	-733.671			0.83563	672.295								0.83563	-802.148			2.15856	65.7231
0.83608	672.271								0.83608	-920.123				0.83836	527.588								0.83836	-733.505			0.83608	672.271								0.83608	-801.971			2.15973	65.898
0.83654	672.143								0.83654	-920.262				0.83881	527.579								0.83881	-733.507			0.83654	672.143								0.83654	-801.784			2.1609	66.0145
0.83699	672.201								0.83699	-920.213				0.83927	527.683								0.83927	-733.396			0.83699	672.201								0.83699	-801.851			2.16207	66.0578
0.83745	672.078								0.83745	-920.348				0.83972	527.516								0.83972	-733.557			0.83745	672.078								0.83745	-801.959			2.16324	66.0224
0.8379	672.192								0.8379	-920.244				0.84018	526.951								0.84018	-734.115			0.8379	672.192								0.8379	-802.15			2.16442	65.9145
0.83836	672.648								0.83836	-919.799				0.84063	526.583								0.84063	-734.476			0.83836	672.648								0.83836	-802.212			2.16559	65.7525
0.83881	672.99								0.83881	-919.467				0.84109	526.251								0.84109	-734.802			0.83881	672.99								0.83881	-802.288			2.16676	65.5656
0.83927	672.956								0.83927	-919.511				0.84154	526.216								0.84154	-734.83			0.83927	672.956								0.83927	-802.279			2.16793	65.3889
0.83972	672.814								0.83972	-919.664				0.842	526.337								0.842	-734.702			0.83972	672.814								0.83972	-802.133			2.1691	65.2576
0.84018	672.603								0.84018	-919.885				0.84245	526.286								0.84245	-734.747			0.84018	672.603								0.84018	-802.083			2.17027	65.2007
0.84063	672.802								0.84063	-919.696				0.84291	526.353								0.84291	-734.673			0.84063	672.802								0.84063	-801.913			2.17144	65.2349
0.84109	672.61								0.84109	-919.899				0.84336	525.72								0.84336	-735.3			0.84109	672.61								0.84109	-802.232			2.17262	65.3609
0.84154	672.424								0.84154	-920.095				0.84381	525.658								0.84381	-735.355			0.84154	672.424								0.84154	-802.221			2.17379	65.562
0.842	672.329								0.842	-920.201				0.84427	525.525								0.84427	-735.482			0.842	672.329								0.842	-802.318			2.17496	65.8064
0.84245	672.324								0.84245	-920.216				0.84472	526.057								0.84472	-734.943			0.84245	672.324								0.84245	-802.28			2.17613	66.0522
0.84291	672.229								0.84291	-920.322				0.84518	526.669								0.84518	-734.324			0.84291	672.229								0.84291	-802.513			2.1773	66.2542
0.84336	671.835								0.84336	-920.726				0.84563	527.175								0.84563	-733.811			0.84336	671.835								0.84336	-802.869			2.17847	66.3719
0.84381	671.366								0.84381	-921.205				0.84609	527.269								0.84609	-733.71			0.84381	671.366								0.84381	-803.104			2.17965	66.3773
0.84427	671.058								0.84427	-921.524				0.84654	527.392								0.84654	-733.581			0.84427	671.058								0.84427	-803.139			2.18082	66.26
0.84472	670.957								0.84472	-921.636				0.847	527.081								0.847	-733.885			0.84472	670.957								0.84472	-803.004			2.18199	66.0296
0.84518	671.102								0.84518	-921.5				0.84745	526.982								0.84745	-733.978			0.84518	671.102								0.84518	-802.613			2.18316	65.715
0.84563	671.097								0.84563	-921.516				0.84791	526.583								0.84791	-734.37			0.84563	671.097								0.84563	-802.721			2.18433	65.359
0.84609	671.25								0.84609	-921.374				0.84836	526.101								0.84836	-734.845			0.84609	671.25								0.84609	-803.192			2.1855	65.0113
0.84654	671.171								0.84654	-921.463				0.84882	525.797								0.84882	-735.142			0.84654	671.171								0.84654	-803.907			2.18667	64.7198
0.847	671.114								0.847	-921.531				0.84927	526.093								0.84927	-734.84			0.847	671.114								0.847	-804.201			2.18785	64.5223
0.84745	670.892								0.84745	-921.763				0.84973	526.462								0.84973	-734.465			0.84745	670.892								0.84745	-804.141			2.18902	64.4401
0.84791	670.805								0.84791	-921.861				0.85018	527.058								0.85018	-733.862			0.84791	670.805								0.84791	-804.081			2.19019	64.4759
0.84836	670.725								0.84836	-921.951				0.85064	527.118								0.85064	-733.796			0.84836	670.725								0.84836	-803.766			2.19136	64.6144
0.84882	670.475								0.84882	-922.211				0.85109	526.746								0.85109	-734.16			0.84882	670.475								0.84882	-804.062			2.19253	64.8272
0.84927	670.435								0.84927	-922.262				0.85155	526.735								0.85155	-734.165			0.84927	670.435								0.84927	-803.991			2.1937	65.0795
0.84973	670.24								0.84973	-922.467				0.852	526.57								0.852	-734.323			0.84973	670.24								0.84973	-804.032			2.19488	65.3377
0.85018	670.091								0.85018	-922.627				0.85246	526.741								0.85246	-734.145			0.85018	670.091								0.85018	-804.013			2.19605	65.5756
0.85064	670.072								0.85064	-922.656				0.85291	526.397								0.85291	-734.483			0.85064	670.072								0.85064	-804.085			2.19722	65.7772
0.85109	670.104								0.85109	-922.635				0.85336	526.082								0.85336	-734.791			0.85109	670.104								0.85109	-804.02			2.19839	65.9371
0.85155	670.25								0.85155	-922.499				0.85382	525.882								0.85382	-734.984			0.85155	670.25								0.85155	-804.02			2.19956	66.0574
0.852	670.181								0.852	-922.579				0.85427	525.938								0.85427	-734.923			0.852	670.181								0.852	-804.361			2.20073	66.1426
0.85246	670.288								0.85246	-922.482				0.85473	525.78								0.85473	-735.073			0.85246	670.288								0.85246	-804.374			2.2019	66.1949
0.85291	670.295								0.85291	-922.486				0.85518	525.865								0.85518	-734.982			0.85291	670.295								0.85291	-804.449			2.20308	66.2115
0.85336	670.426								0.85336	-922.364				0.85564	525.913								0.85564	-734.927			0.85336	670.426								0.85336	-804.499			2.20425	66.184
0.85382	670.648								0.85382	-922.153				0.85609	526.304								0.85609	-734.53			0.85382	670.648								0.85382	-804.444			2.20542	66.1015
0.85427	670.489								0.85427	-922.323				0.85655	526.296								0.85655	-734.53			0.85427	670.489								0.85427	-804.304			2.20659	65.9556
0.85473	670.621								0.85473	-922.201				0.857	526.373								0.857	-734.447			0.85473	670.621								0.85473	-804.149			2.20776	65.7458
0.85518	670.499								0.85518	-922.334				0.85746	526.067								0.85746	-734.747			0.85518	670.499								0.85518	-804.022			2.20893	65.4833
0.85564	670.52								0.85564	-922.323				0.85791	526.055								0.85791	-734.752			0.85564	670.52								0.85564	-803.597			2.21011	65.1914
0.85609	670.21								0.85609	-922.643				0.85837	525.942								0.85837	-734.859			0.85609	670.21								0.85609	-803.3			2.21128	64.902
0.85655	669.759								0.85655	-923.104				0.85882	526.03								0.85882	-734.763			0.85655	669.759								0.85655	-803.395			2.21245	64.6491
0.857	669.567								0.857	-923.307				0.85928	525.866								0.85928	-734.921			0.857	669.567								0.857	-803.344			2.21362	64.4597
0.85746	669.568								0.85746	-923.316				0.85973	525.701								0.85973	-735.079			0.85746	669.568								0.85746	-803.711			2.21479	64.3469
0.85791	669.709								0.85791	-923.186				0.86019	525.541								0.86019	-735.232			0.85791	669.709								0.85791	-803.735			2.21596	64.3049
0.85837	669.817								0.85837	-923.089				0.86064	525.445								0.86064	-735.321			0.85837	669.817								0.85837	-804.326			2.21713	64.3104
0.85882	669.997								0.85882	-922.919				0.8611	525.422								0.8611	-735.338			0.85882	669.997								0.85882	-804.486			2.21831	64.3279
0.85928	670.124								0.85928	-922.803				0.86155	525.477								0.86155	-735.277			0.85928	670.124								0.85928	-804.637			2.21948	64.3204
0.85973	670.227								0.85973	-922.71				0.86201	525.605								0.86201	-735.142			0.85973	670.227								0.85973	-804.533			2.22065	64.2601
0.86019	670.174								0.86019	-922.773				0.86246	525.614								0.86246	-735.127			0.86019	670.174								0.86019	-804.199			2.22182	64.1385
0.86064	670.262								0.86064	-922.696				0.86291	525.523								0.86291	-735.211			0.86064	670.262								0.86064	-804.165			2.22299	63.97
0.8611	670.494								0.8611	-922.474				0.86337	525.605								0.86337	-735.122			0.8611	670.494								0.8611	-804.245			2.22416	63.7908
0.86155	670.611								0.86155	-922.368				0.86382	525.465								0.86382	-735.255			0.86155	670.611								0.86155	-804.515			2.22534	63.6497
0.86201	670.726								0.86201	-922.264				0.86428	525.641								0.86428	-735.072			0.86201	670.726								0.86201	-804.501			2.22651	63.5951
0.86246	670.759								0.86246	-922.241				0.86473	525.594								0.86473	-735.112			0.86246	670.759								0.86246	-804.378			2.22768	63.6609
0.86291	670.789								0.86291	-922.221				0.86519	526.116								0.86519	-734.585			0.86291	670.789								0.86291	-804.424			2.22885	63.8552
0.86337	670.873								0.86337	-922.148				0.86564	526.333								0.86564	-734.361			0.86337	670.873								0.86337	-804.326			2.23002	64.155
0.86382	670.692								0.86382	-922.339				0.8661	526.401								0.8661	-734.286			0.86382	670.692								0.86382	-804.579			2.23119	64.5096
0.86428	670.928								0.86428	-922.113				0.86655	526.251								0.86655	-734.43			0.86428	670.928								0.86428	-804.519			2.23236	64.8505
0.86473	670.954								0.86473	-922.098				0.86701	525.702								0.86701	-734.972			0.86473	670.954								0.86473	-804.446			2.23354	65.1083
0.86519	671.017								0.86519	-922.045				0.86746	525.742								0.86746	-734.925			0.86519	671.017								0.86519	-804.32			2.23471	65.229
0.86564	671.023								0.86564	-922.05				0.86792	525.475								0.86792	-735.185			0.86564	671.023								0.86564	-804.344			2.23588	65.189
0.8661	671.077								0.8661	-922.006				0.86837	525.776								0.86837	-734.878			0.8661	671.077								0.8661	-804.334			2.23705	65.0011
0.86655	671.285								0.86655	-921.809				0.86883	525.851								0.86883	-734.796			0.86655	671.285								0.86655	-804.269			2.23822	64.7131
0.86701	671.412								0.86701	-921.692				0.86928	525.956								0.86928	-734.685			0.86701	671.412								0.86701	-804.422			2.23939	64.3968
0.86746	671.837								0.86746	-921.277				0.86974	525.847								0.86974	-734.786			0.86746	671.837								0.86746	-804.753			2.24057	64.1309
0.86792	672.079								0.86792	-921.046				0.87019	525.476								0.87019	-735.151			0.86792	672.079								0.86792	-804.951			2.24174	63.9821
0.86837	672.365								0.86837	-920.77				0.87065	525.146								0.87065	-735.475			0.86837	672.365								0.86837	-804.861			2.24291	63.9886
0.86883	672.683								0.86883	-920.463				0.8711	525.475								0.8711	-735.139			0.86883	672.683								0.86883	-804.725			2.24408	64.1511
0.86928	672.887								0.86928	-920.269				0.87156	525.863								0.87156	-734.744			0.86928	672.887								0.86928	-804.536			2.24525	64.4323
0.86974	673.085								0.86974	-920.082				0.87201	526.252								0.87201	-734.349			0.86974	673.085								0.86974	-804.368			2.24642	64.766
0.87019	672.964								0.87019	-920.213				0.87246	526.182								0.87246	-734.412			0.87019	672.964								0.87019	-804.504			2.24759	65.0726
0.87065	673.034								0.87065	-920.153				0.87292	526.344								0.87292	-734.243			0.87065	673.034								0.87065	-804.246			2.24877	65.2782
0.8711	672.755								0.8711	-920.443				0.87337	526.388								0.87337	-734.193			0.8711	672.755								0.8711	-804.294			2.24994	65.3318
0.87156	672.825								0.87156	-920.384				0.87383	526.9								0.87383	-733.674			0.87156	672.825								0.87156	-804.339			2.25111	65.2164
0.87201	672.661								0.87201	-920.558				0.87428	526.725								0.87428	-733.843			0.87201	672.661								0.87201	-804.153			2.25228	64.9528
0.87246	672.501								0.87246	-920.728				0.87474	526.705								0.87474	-733.855			0.87246	672.501								0.87246	-804.091			2.25345	64.5936
0.87292	672.581								0.87292	-920.659				0.87519	526.339								0.87519	-734.215			0.87292	672.581								0.87292	-803.957			2.25462	64.2106
0.87337	672.756								0.87337	-920.495				0.87565	526.25								0.87565	-734.297			0.87337	672.756								0.87337	-804.003			2.2558	63.8783
0.87383	672.883								0.87383	-920.378				0.8761	525.956								0.8761	-734.584			0.87383	672.883								0.87383	-803.945			2.25697	63.6578
0.87428	673.109								0.87428	-920.162				0.87656	526.005								0.87656	-734.529			0.87428	673.109								0.87428	-803.924			2.25814	63.5842
0.87474	673.087								0.87474	-920.195				0.87701	525.987								0.87701	-734.54			0.87474	673.087								0.87474	-803.766			2.25931	63.6612
0.87519	672.947								0.87519	-920.345				0.87747	526.232								0.87747	-734.289			0.87519	672.947								0.87519	-803.828			2.26048	63.8623
0.87565	672.859								0.87565	-920.444				0.87792	526.397								0.87792	-734.117			0.87565	672.859								0.87565	-803.893			2.26165	64.1398
0.8761	672.972								0.8761	-920.341				0.87838	526.454								0.87838	-734.054			0.8761	672.972								0.8761	-803.82			2.26282	64.4364
0.87656	672.987								0.87656	-920.336				0.87883	526.386								0.87883	-734.114			0.87656	672.987								0.87656	-803.635			2.264	64.699
0.87701	673.172								0.87701	-920.161				0.87929	526.165								0.87929	-734.329			0.87701	673.172								0.87701	-803.606			2.26517	64.8893
0.87747	673.155								0.87747	-920.189				0.87974	525.804								0.87974	-734.684			0.87747	673.155								0.87747	-803.85			2.26634	64.9904
0.87792	673.162								0.87792	-920.193				0.8802	525.978								0.8802	-734.503			0.87792	673.162								0.87792	-803.965			2.26751	65.007
0.87838	673.216								0.87838	-920.149				0.88065	526.23								0.88065	-734.244			0.87838	673.216								0.87838	-804.345			2.26868	64.9609
0.87883	673.357								0.87883	-920.019				0.88111	526.292								0.88111	-734.175			0.87883	673.357								0.87883	-804.654			2.26985	64.883
0.87929	673.592								0.87929	-919.794				0.88156	525.989								0.88156	-734.472			0.87929	673.592								0.87929	-804.666			2.27103	64.8038
0.87974	673.548								0.87974	-919.848				0.88201	525.604								0.88201	-734.85			0.87974	673.548								0.87974	-804.815			2.2722	64.7451
0.8802	673.704								0.8802	-919.703				0.88247	525.92								0.88247	-734.528			0.8802	673.704								0.8802	-804.413			2.27337	64.7161
0.88065	673.733								0.88065	-919.684				0.88292	525.737								0.88292	-734.704			0.88065	673.733								0.88065	-804.116			2.27454	64.7117
0.88111	673.773								0.88111	-919.654				0.88338	525.902								0.88338	-734.533			0.88111	673.773								0.88111	-804.043			2.27571	64.7169
0.88156	673.891								0.88156	-919.548				0.88383	525.903								0.88383	-734.525			0.88156	673.891								0.88156	-804.172			2.27688	64.712
0.88201	673.703								0.88201	-919.746				0.88429	526.287								0.88429	-734.134			0.88201	673.703								0.88201	-804.161			2.27805	64.6794
0.88247	673.486								0.88247	-919.974				0.88474	526.246								0.88474	-734.168			0.88247	673.486								0.88247	-804.055			2.27923	64.6096
0.88292	673.102								0.88292	-920.368				0.8852	526.315								0.8852	-734.092			0.88292	673.102								0.88292	-803.999			2.2804	64.5031
0.88338	672.983								0.88338	-920.497				0.88565	526.087								0.88565	-734.314			0.88338	672.983								0.88338	-803.896			2.28157	64.371
0.88383	672.718								0.88383	-920.772				0.88611	526.236								0.88611	-734.159			0.88383	672.718								0.88383	-803.99			2.28274	64.2311
0.88429	672.721								0.88429	-920.78				0.88656	526.488								0.88656	-733.899			0.88429	672.721								0.88429	-803.982			2.28391	64.1028
0.88474	672.708								0.88474	-920.803				0.88702	526.716								0.88702	-733.665			0.88474	672.708								0.88474	-804.165			2.28508	64.0017
0.8852	672.831								0.8852	-920.691				0.88747	526.444								0.88747	-733.93			0.8852	672.831								0.8852	-804.243			2.28626	63.9356
0.88565	672.902								0.88565	-920.63				0.88793	526.376								0.88793	-733.991			0.88565	672.902								0.88565	-804.024			2.28743	63.9026
0.88611	672.812								0.88611	-920.731				0.88838	525.856								0.88838	-734.505			0.88611	672.812								0.88611	-803.85			2.2886	63.8926
0.88656	672.669								0.88656	-920.885				0.88884	525.885								0.88884	-734.47			0.88656	672.669								0.88656	-803.609			2.28977	63.8906
0.88702	672.832								0.88702	-920.732				0.88929	526.121								0.88929	-734.227			0.88702	672.832								0.88702	-803.809			2.29094	63.882
0.88747	672.755								0.88747	-920.819				0.88975	526.764								0.88975	-733.577			0.88747	672.755								0.88747	-803.749			2.29211	63.8567
0.88793	672.219								0.88793	-921.365				0.8902	526.772								0.8902	-733.562			0.88793	672.219								0.88793	-803.894			2.29328	63.8132
0.88838	671.781								0.88838	-921.813				0.89066	526.659								0.89066	-733.669			0.88838	671.781								0.88838	-803.756			2.29446	63.7594
0.88884	671.648								0.88884	-921.957				0.89111	526.435								0.89111	-733.886			0.88884	671.648								0.88884	-803.563			2.29563	63.7107
0.88929	671.759								0.88929	-921.857				0.89156	525.902								0.89156	-734.413			0.88929	671.759								0.88929	-803.467			2.2968	63.6865
0.88975	671.998								0.88975	-921.628				0.89202	525.576								0.89202	-734.732			0.88975	671.998								0.88975	-803.366			2.29797	63.7056
0.8902	671.895								0.8902	-921.742				0.89247	525.474								0.89247	-734.827			0.8902	671.895								0.8902	-803.942			2.29914	63.7808
0.89066	671.607								0.89066	-922.04				0.89293	525.885								0.89293	-734.409			0.89066	671.607								0.89066	-804.141			2.30031	63.9164
0.89111	671.967								0.89111	-921.691				0.89338	526.242								0.89338	-734.046			0.89111	671.967								0.89111	-804.253			2.30149	64.1062
0.89156	672.019								0.89156	-921.649				0.89384	526.066								0.89384	-734.215			0.89156	672.019								0.89156	-803.897			2.30266	64.3345
0.89202	671.684								0.89202	-921.994				0.89429	526.208								0.89429	-734.066			0.89202	671.684								0.89202	-803.467			2.30383	64.5791
0.89247	671.55								0.89247	-922.139				0.89475	526.03								0.89475	-734.237			0.89247	671.55								0.89247	-803.546			2.305	64.8151
0.89293	671.383								0.89293	-922.316				0.8952	525.702								0.8952	-734.559			0.89293	671.383								0.89293	-803.709			2.30617	65.0189
0.89338	670.806								0.89338	-922.903				0.89566	525.5								0.89566	-734.754			0.89338	670.806								0.89338	-804.239			2.30734	65.172
0.89384	670.389								0.89384	-923.331				0.89611	525.747								0.89611	-734.5			0.89384	670.389								0.89384	-804.761			2.30851	65.2631
0.89429	669.775								0.89429	-923.956				0.89657	526.062								0.89657	-734.179			0.89429	669.775								0.89429	-805.088			2.30969	65.2891
0.89475	669.383								0.89475	-924.359				0.89702	526.237								0.89702	-733.998			0.89475	669.383								0.89475	-805.106			2.31086	65.2552
0.8952	669.573								0.8952	-924.178				0.89748	526.068								0.89748	-734.16			0.8952	669.573								0.8952	-804.624			2.31203	65.1734
0.89566	669.859								0.89566	-923.903				0.89793	525.387								0.89793	-734.834			0.89566	669.859								0.89566	-804.33			2.3132	65.061
0.89611	670.236								0.89611	-923.536				0.89839	525.215								0.89839	-735			0.89611	670.236								0.89611	-803.867			2.31437	64.9385
0.89657	669.906								0.89657	-923.877				0.89884	525.019								0.89884	-735.189			0.89657	669.906								0.89657	-804.067			2.31554	64.8268
0.89702	669.587								0.89702	-924.206				0.8993	525.646								0.8993	-734.555			0.89702	669.587								0.89702	-803.977			2.31672	64.7458
0.89748	669.174								0.89748	-924.63				0.89975	525.544								0.89975	-734.65			0.89748	669.174								0.89748	-803.841			2.31789	64.7108
0.89793	669.174								0.89793	-924.64				0.90021	525.744								0.90021	-734.444			0.89793	669.174								0.89793	-803.847			2.31906	64.7307
0.89839	669.591								0.89839	-924.233				0.90066	525.237								0.90066	-734.944			0.89839	669.591								0.89839	-804.042			2.32023	64.8064
0.89884	669.433								0.89884	-924.402				0.90111	525.077								0.90111	-735.098			0.89884	669.433								0.89884	-804.307			2.3214	64.9291
0.8993	669.643								0.8993	-924.203				0.90157	524.83								0.90157	-735.337			0.8993	669.643								0.8993	-804.461			2.32257	65.0814
0.89975	669.769								0.89975	-924.087				0.90202	524.928								0.90202	-735.233			0.89975	669.769								0.89975	-804.747			2.32374	65.2391
0.90021	670.188								0.90021	-923.679				0.90248	525.026								0.90248	-735.128			0.90021	670.188								0.90021	-804.715			2.32492	65.3747
0.90066	670.086								0.90066	-923.791				0.90293	525.272								0.90293	-734.876			0.90066	670.086								0.90066	-804.71			2.32609	65.4619
0.90111	669.502								0.90111	-924.385				0.90339	525.449								0.90339	-734.692			0.90111	669.502								0.90111	-804.638			2.32726	65.4806
0.90157	668.725								0.90157	-925.173				0.90384	525.107								0.90384	-735.028			0.90157	668.725								0.90157	-804.833			2.32843	65.4207
0.90202	668.612								0.90202	-925.296				0.9043	524.553								0.9043	-735.575			0.90202	668.612								0.90202	-805.055			2.3296	65.2848
0.90248	668.397								0.90248	-925.522				0.90475	524.255								0.90475	-735.866			0.90248	668.397								0.90248	-805.193			2.33077	65.0877
0.90293	668.385								0.90293	-925.544				0.90521	523.852								0.90521	-736.262			0.90293	668.385								0.90293	-805.236			2.33195	64.8547
0.90339	668.478								0.90339	-925.462				0.90566	523.478								0.90566	-736.63			0.90339	668.478								0.90339	-804.971			2.33312	64.6165
0.90384	668.442								0.90384	-925.508				0.90612	523.024								0.90612	-737.077			0.90384	668.442								0.90384	-805.081			2.33429	64.4046
0.9043	668.308								0.9043	-925.653				0.90657	522.509								0.90657	-737.585			0.9043	668.308								0.9043	-804.939			2.33546	64.2455
0.90475	668.14								0.90475	-925.831				0.90703	522.46								0.90703	-737.628			0.90475	668.14								0.90475	-805.157			2.33663	64.1563
0.90521	667.834								0.90521	-926.147				0.90748	522.521								0.90748	-737.56			0.90521	667.834								0.90521	-805.417			2.3378	64.143
0.90566	667.606								0.90566	-926.385				0.90794	522.466								0.90794	-737.609			0.90566	667.606								0.90566	-805.845			2.33897	64.1997
0.90612	667.197								0.90612	-926.805				0.90839	522.161								0.90839	-737.908			0.90612	667.197								0.90612	-806.075			2.34015	64.3109
0.90657	667.138								0.90657	-926.875				0.90885	521.991								0.90885	-738.071			0.90657	667.138								0.90657	-806.025			2.34132	64.454
0.90703	667.143								0.90703	-926.88				0.9093	521.813								0.9093	-738.241			0.90703	667.143								0.90703	-806.418			2.34249	64.604
0.90748	667.036								0.90748	-926.997				0.90976	521.714								0.90976	-738.334			0.90748	667.036								0.90748	-806.764			2.34366	64.7364
0.90794	666.854								0.90794	-927.19				0.91021	521.46								0.91021	-738.581			0.90794	666.854								0.90794	-806.924			2.34483	64.8306
[truncated: 4,863 more rows]
[truncated: 22 more columns]

[truncated: 17 more sheets: Figure4f, Figure4g, Figure4h, Figure5b, Figure5c, Figure5d, Figure5e, Figure5g, Figure5h, Figure6b, Figure6c, Figure6d, Figure6e, figure6f, Figure6g, figure6h, Figure6i]
